# Supplementary material for: tert-Butyl (2R,4aR,5aR,11aS,12R,12aR)-8-[bis­(tert-but­oxycarbon­yl)amino]-12-hydroxy-2-meth­oxy-2,10-dioxo-4,4a,5a,6,9,10,11,11a,12,12a-deca­hydro-2H-1,3,5-trioxa-6,7,9,11-tetra­aza-2λ5-phosphatetra­cene-6-carboxyl­ate methanol monosolvate monohydrate
Source: Acta Crystallogr Sect E Struct Rep Online. 2012 Jun 30;68(Pt 7):o2250–1. doi: 10.1107/S160053681202867X (PMC3394038; doi:10.1107/S160053681202867X)
Supplement: Supplementary file 1 [file e-68-o2250-sup1.cif]

##############################################################################
#                                                                            #
# This CIF contains the data in a paper accepted for publication in          #
# Acta Crystallographica Section E. It conforms to the requirements of       #
# Notes for Authors for Acta Crystallographica Section E, and has been       #
# peer reviewed under the auspices of the IUCr Commission on Journals.       #
#                                                                            #
# Full details of the Crystallographic Information File format               #
# are given in the paper "The Crystallographic Information File (CIF):       #
# a New Standard Archive File for Crystallography" by S. R. Hall, F. H.      #
# Allen and I. D. Brown [Acta Cryst. (1991), A47, 655-685].                  #
#                                                                            #
# The current version of the core CIF dictionary is obtainable from          #
# ftp://ftp.iucr.org/pub/cif_core.dic.                                       #
#                                                                            #
# Software is freely available for graphical display of the structure(s)     #
# in this CIF. For information consult the CIF software page                 #
# http://www.iucr.org/resources/cif/software.                                #
#                                                                            #
# This file may be used for bona fide research purposes within the           #
# scientific community so long as proper attribution is given to the journal # 
# article from which it was obtained.                                        #
#                                                                            #
##############################################################################
data_global
_audit_creation_method     SHELXL
_journal_date_recd_electronic     2012-05-21
_journal_date_accepted     2012-06-24
_journal_name_full     'Acta Crystallographica, Section E'
_journal_year     2012
_journal_volume     68
_journal_issue      7
_journal_page_first     o2250
_journal_page_last     o2251
_journal_paper_category     QO
_journal_paper_doi     10.1107/S160053681202867X
_journal_coeditor_code     BH2437
_publ_contact_author_name     'Gainsford, Graeme J.'
_publ_contact_author_address
;Industrial Research Limited
 PO Box 31-310
 Lower Hutt
 New Zealand
;
_publ_contact_author_email     g.gainsford@irl.cri.nz
_publ_contact_author_fax     '64(4)931 0142'
_publ_contact_author_phone     '64(4)931 3815'
_publ_section_title
;\
<i>tert</i>-Butyl
(2<i>R</i>,4a<i>R</i>,5a<i>R</i>,11a<i>S</i>,12<i>R</i>,12a<i>R</i>)-8-\
[bis(<i>tert</i>-butoxycarbonyl)amino]-12-hydroxy-2-methoxy-2,10-dioxo-4,\
4a,5a,6,9,10,11,11a,12,12a-decahydro-2<i>H</i>-1,3,5-trioxa-6,7,9,11-\
tetraaza-2\l^5^-phosphatetracene-6-carboxylate methanol monosolvate
monohydrate
;
loop_
    _publ_author_name
    _publ_author_address
    "Gainsford, Graeme J."
;
Carbohydrate Chemistry Group
Industrial Research Limited
PO Box 31-310
Lower Hutt
New Zealand
;
    "Clinch, Keith"
;
Carbohydrate Chemistry Group
Industrial Research Limited
PO Box 31-310
Lower Hutt
New Zealand
;
    "Dixon, Rachel"
;
Glycosyn Group
Industrial Research Limited
PO Box 31-310
Lower Hutt
New Zealand
;
    "Tiwari, Ashish"
;
Alexion Pharmaceuticals Inc.
352 Knotter Drive,
Cheshire, CT 06410
USA
;
data_I
_audit_creation_method     SHELXL-97
_chemical_name_systematic
;
<i>tert</i>-Butyl (2<i>R</i>,4a<i>R</i>,5a<i>R</i>,11a<i>S</i>,12<i>R</i>,
12a<i>R</i>)-8-[bis(<i>tert</i>-butoxycarbonyl)amino]-12-hydroxy-2-
methoxy-2,10-dioxo-4,4a,5a,6,9,10,11,11a,12,12a-decahydro-2<i>H</i>-1,3,5-
trioxa-6,7,9,11-tetraaza-2\l^5^-phosphatetracene-6-carboxylate
methanol monosolvate monohydrate
;
_chemical_formula_moiety     'C26 H40 N5 O13 P, C H4 O, H2 O'
_chemical_formula_sum     'C27 H46 N5 O15 P'
_chemical_formula_iupac     'C26 H40 N5 O13 P, C H4 O, H2 O'
_chemical_formula_weight     711.66
_symmetry_cell_setting     orthorhombic
_symmetry_space_group_name_H-M     'P 21 21 21'
_symmetry_space_group_name_Hall     'P 2ac 2ab'
loop_
    _symmetry_equiv_pos_as_xyz
    'x, y, z'
    '-x+1/2, -y, z+1/2'
    'x+1/2, -y+1/2, -z'
    '-x, y+1/2, -z+1/2'
_cell_length_a     10.6435(4)
_cell_length_b     15.9508(13)
_cell_length_c     21.1764(8)
_cell_angle_alpha     90.00
_cell_angle_beta     90.00
_cell_angle_gamma     90.00
_cell_volume     3595.2(3)
_cell_formula_units_Z     4
_cell_measurement_reflns_used     8356
_cell_measurement_theta_min     2.7702
_cell_measurement_theta_max     73.6689
_cell_measurement_temperature     120(2)
_exptl_crystal_description     needle
_exptl_crystal_colour     colourless
_exptl_crystal_size_max     0.51
_exptl_crystal_size_mid     0.05
_exptl_crystal_size_min     0.04
_exptl_crystal_density_diffrn     1.315
_exptl_crystal_density_method     'not measured'
_exptl_crystal_F_000     1512
_exptl_absorpt_coefficient_mu     1.309
_exptl_absorpt_correction_type     multi-scan
_exptl_absorpt_process_details     '(CrysAlis PRO; Oxford Diffraction, 2007)'
_exptl_absorpt_correction_T_min     0.85320
_exptl_absorpt_correction_T_max     1.00000
_exptl_special_details     ?
_diffrn_ambient_temperature     120(2)
_diffrn_radiation_type     CuK\a
_diffrn_radiation_wavelength     1.54184
_diffrn_radiation_source     'fine-focus sealed tube'
_diffrn_radiation_monochromator     mirror
_diffrn_measurement_device_type
                         'Oxford Diffraction SuperNova, Dual, Cu at zero, Atlas'
_diffrn_measurement_method     '\w scans'
_diffrn_detector_area_resol_mean     10.6501
_diffrn_reflns_number     20603
_diffrn_reflns_av_R_equivalents     0.0401
_diffrn_reflns_av_sigmaI/netI     0.0401
_diffrn_reflns_theta_min     3.47
_diffrn_reflns_theta_max     69.98
_diffrn_reflns_theta_full     69.98
_diffrn_measured_fraction_theta_max     0.998
_diffrn_measured_fraction_theta_full     0.998
_diffrn_reflns_limit_h_min     -12
_diffrn_reflns_limit_h_max     12
_diffrn_reflns_limit_k_min     -19
_diffrn_reflns_limit_k_max     19
_diffrn_reflns_limit_l_min     -25
_diffrn_reflns_limit_l_max     25
_diffrn_standards_number     0
_diffrn_standards_interval_count     ?
_diffrn_standards_interval_time     ?
_diffrn_standards_decay_%     0
_refine_special_details     ?
_reflns_number_total     6796
_reflns_number_gt     6210
_reflns_threshold_expression     I>2\s(I)
_refine_ls_structure_factor_coef     Fsqd
_refine_ls_matrix_type     full
_refine_ls_R_factor_all     0.0430
_refine_ls_R_factor_gt     0.0376
_refine_ls_wR_factor_gt     0.0920
_refine_ls_wR_factor_ref     0.0955
_refine_ls_goodness_of_fit_ref     1.044
_refine_ls_restrained_S_all     1.044
_refine_ls_number_reflns     6796
_refine_ls_number_parameters     452
_refine_ls_number_restraints     2
_refine_ls_number_constraints     0
_refine_ls_hydrogen_treatment     mixed
_refine_ls_weighting_scheme     calc
_refine_ls_weighting_details
         'calc w=1/[\s^2^(Fo^2^)+(0.0524P)^2^+0.4160P] where P=(Fo^2^+2Fc^2^)/3'
_atom_sites_solution_hydrogens     geom
_atom_sites_solution_primary     direct
_atom_sites_solution_secondary     difmap
_refine_ls_shift/su_max     0.007
_refine_ls_shift/su_mean     0.000
_refine_diff_density_max     0.405
_refine_diff_density_min     -0.484
_refine_ls_extinction_method     none
_refine_ls_extinction_coef     ?
_refine_ls_abs_structure_details     'Flack (1983), 2985 Friedel pairs'
_refine_ls_abs_structure_Flack     -0.02(2)
loop_
    _atom_type_symbol
    _atom_type_description
    _atom_type_scat_dispersion_real
    _atom_type_scat_dispersion_imag
    _atom_type_scat_source
    'C' 'C' 0.0181 0.0091
                         'International Tables Vol C Tables 4.2.6.8 and 6.1.1.4'
    'H' 'H' 0.0000 0.0000
                         'International Tables Vol C Tables 4.2.6.8 and 6.1.1.4'
    'N' 'N' 0.0311 0.0180
                         'International Tables Vol C Tables 4.2.6.8 and 6.1.1.4'
    'O' 'O' 0.0492 0.0322
                         'International Tables Vol C Tables 4.2.6.8 and 6.1.1.4'
    'P' 'P' 0.2955 0.4335
                         'International Tables Vol C Tables 4.2.6.8 and 6.1.1.4'
_computing_data_collection     'CrysAlis PRO (Oxford Diffraction, 2007)'
_computing_cell_refinement     'CrysAlis PRO (Oxford Diffraction, 2007)'
_computing_data_reduction     'CrysAlis PRO (Oxford Diffraction, 2007)'
_computing_structure_solution     'SHELXS97 (Sheldrick, 2008)'
_computing_structure_refinement     'SHELXL97 (Sheldrick, 2008)'
_computing_molecular_graphics
      'ORTEP in WinGX (Farrugia, 1999) and Mercury (Macrae <i>et al.</i>, 2008)'
_computing_publication_material
                            'SHELXL97 (Sheldrick, 2008) and PLATON (Spek, 2009)'
loop_
    _atom_site_type_symbol
    _atom_site_label
    _atom_site_fract_x
    _atom_site_fract_y
    _atom_site_fract_z
    _atom_site_U_iso_or_equiv
    _atom_site_adp_type
    _atom_site_calc_flag
    _atom_site_refinement_flags
    _atom_site_occupancy
    _atom_site_symmetry_multiplicity
    _atom_site_disorder_assembly
    _atom_site_disorder_group
    P P2 0.80446(5) 0.58835(3) 0.54460(3) 0.02445(12) Uani d . 1 1 . .
    O O1 0.78734(14) 0.68097(9) 0.57026(7) 0.0244(3) Uani d . 1 1 . .
    O O2 0.84799(17) 0.53670(10) 0.60281(8) 0.0340(4) Uani d . 1 1 . .
    O O3 0.66670(15) 0.55698(10) 0.53112(7) 0.0270(3) Uani d . 1 1 . .
    O O4 0.22697(14) 0.79511(11) 0.61522(7) 0.0297(4) Uani d . 1 1 . .
    O O5 0.50882(13) 0.69304(9) 0.57972(7) 0.0219(3) Uani d . 1 1 . .
    O O6 0.24587(13) 0.79463(10) 0.72208(7) 0.0246(3) Uani d . 1 1 . .
    O O7 0.21893(16) 0.46434(11) 0.79895(8) 0.0340(4) Uani d . 1 1 . .
    O O8 0.37798(15) 0.48589(10) 0.72995(7) 0.0285(3) Uani d . 1 1 . .
    O O9 0.29577(16) 0.52087(10) 0.91740(7) 0.0307(3) Uani d . 1 1 . .
    O O10 0.77295(13) 0.67374(10) 0.77704(7) 0.0256(3) Uani d . 1 1 . .
    O O11 0.38713(14) 0.64782(10) 0.89850(7) 0.0253(3) Uani d . 1 1 . .
    O O12 0.81909(13) 0.84935(9) 0.58518(7) 0.0239(3) Uani d . 1 1 . .
    H H12O 0.8140 0.8978 0.6006 0.036 Uiso calc R 1 1 . .
    O O13 0.89193(15) 0.57970(11) 0.49161(8) 0.0313(3) Uani d . 1 1 . .
    N N6 0.41153(16) 0.76019(11) 0.66317(8) 0.0215(3) Uani d . 1 1 . .
    N N7 0.39592(15) 0.66294(11) 0.74668(8) 0.0200(3) Uani d . 1 1 . .
    N N8 0.38213(16) 0.55516(11) 0.82093(8) 0.0215(3) Uani d . 1 1 . .
    N N9 0.57866(16) 0.61801(11) 0.79852(8) 0.0215(3) Uani d . 1 1 . .
    H H9N 0.6101 0.5847 0.8276 0.026 Uiso calc R 1 1 . .
    N N11 0.66929(16) 0.76924(11) 0.67840(8) 0.0227(4) Uani d . 1 1 . .
    H H11N 0.7509 0.7731 0.6845 0.027 Uiso calc R 1 1 . .
    C C4 0.5850(2) 0.61209(14) 0.49446(10) 0.0248(4) Uani d . 1 1 . .
    H H4A 0.4995 0.5879 0.4930 0.030 Uiso calc R 1 1 . .
    H H4B 0.6168 0.6155 0.4506 0.030 Uiso calc R 1 1 . .
    C C4A 0.57849(19) 0.69937(14) 0.52219(9) 0.0220(4) Uani d . 1 1 . .
    H H4AA 0.5311 0.7362 0.4923 0.026 Uiso calc R 1 1 . .
    C C5A 0.48696(18) 0.77318(13) 0.60754(9) 0.0208(4) Uani d . 1 1 . .
    H H5A 0.4409 0.8099 0.5771 0.025 Uiso calc R 1 1 . .
    C C6A 0.46909(19) 0.71540(13) 0.71201(9) 0.0200(4) Uani d . 1 1 . .
    C C8 0.45310(18) 0.61650(13) 0.78714(9) 0.0194(4) Uani d . 1 1 . .
    C C10 0.65855(18) 0.67069(13) 0.76551(9) 0.0201(4) Uani d . 1 1 . .
    C C10A 0.59833(19) 0.72028(13) 0.71732(9) 0.0200(4) Uani d . 1 1 . .
    C C11A 0.61092(18) 0.81506(13) 0.62689(9) 0.0199(4) Uani d . 1 1 . .
    H H11A 0.5922 0.8733 0.6417 0.024 Uiso calc R 1 1 . .
    C C12 0.69743(19) 0.82063(12) 0.56888(9) 0.0192(4) Uani d . 1 1 . .
    H H12 0.6600 0.8625 0.5392 0.023 Uiso calc R 1 1 . .
    C C12A 0.70849(19) 0.73790(13) 0.53355(9) 0.0212(4) Uani d . 1 1 . .
    H H12A 0.7496 0.7484 0.4918 0.025 Uiso calc R 1 1 . .
    C C13 0.7751(4) 0.5374(2) 0.66060(13) 0.0540(8) Uani d . 1 1 . .
    H H13A 0.7075 0.5788 0.6570 0.081 Uiso calc R 1 1 . .
    H H13B 0.8298 0.5521 0.6962 0.081 Uiso calc R 1 1 . .
    H H13C 0.7389 0.4817 0.6677 0.081 Uiso calc R 1 1 . .
    C C14 0.28548(18) 0.78421(13) 0.66324(10) 0.0219(4) Uani d . 1 1 . .
    C C15 0.1099(2) 0.79637(19) 0.73616(11) 0.0344(5) Uani d . 1 1 . .
    C C16 0.0540(3) 0.8768(2) 0.71126(14) 0.0550(9) Uani d . 1 1 . .
    H H16A 0.1050 0.9244 0.7253 0.082 Uiso calc R 1 1 . .
    H H16B -0.0319 0.8830 0.7273 0.082 Uiso calc R 1 1 . .
    H H16C 0.0524 0.8751 0.6650 0.082 Uiso calc R 1 1 . .
    C C17 0.1096(3) 0.7949(2) 0.80794(12) 0.0453(7) Uani d . 1 1 . .
    H H17A 0.1536 0.7447 0.8228 0.068 Uiso calc R 1 1 . .
    H H17B 0.0227 0.7941 0.8233 0.068 Uiso calc R 1 1 . .
    H H17C 0.1523 0.8450 0.8240 0.068 Uiso calc R 1 1 . .
    C C18 0.0484(3) 0.7190(2) 0.70969(16) 0.0552(8) Uani d . 1 1 . .
    H H18A 0.0465 0.7226 0.6635 0.083 Uiso calc R 1 1 . .
    H H18B -0.0376 0.7148 0.7258 0.083 Uiso calc R 1 1 . .
    H H18C 0.0963 0.6694 0.7225 0.083 Uiso calc R 1 1 . .
    C C19 0.3147(2) 0.49719(13) 0.78327(10) 0.0244(4) Uani d . 1 1 . .
    C C20 0.3148(3) 0.45903(14) 0.67033(11) 0.0330(5) Uani d . 1 1 . .
    C C21 0.4166(3) 0.4769(2) 0.62155(12) 0.0517(8) Uani d . 1 1 . .
    H H21A 0.4359 0.5370 0.6215 0.078 Uiso calc R 1 1 . .
    H H21B 0.3868 0.4602 0.5796 0.078 Uiso calc R 1 1 . .
    H H21C 0.4925 0.4451 0.6322 0.078 Uiso calc R 1 1 . .
    C C22 0.1987(3) 0.51106(18) 0.65935(13) 0.0475(7) Uani d . 1 1 . .
    H H22A 0.1349 0.4966 0.6909 0.071 Uiso calc R 1 1 . .
    H H22B 0.1657 0.4997 0.6170 0.071 Uiso calc R 1 1 . .
    H H22C 0.2199 0.5707 0.6630 0.071 Uiso calc R 1 1 . .
    C C23 0.2869(3) 0.36592(15) 0.67444(12) 0.0382(6) Uani d . 1 1 . .
    H H23A 0.3648 0.3352 0.6828 0.057 Uiso calc R 1 1 . .
    H H23B 0.2506 0.3467 0.6344 0.057 Uiso calc R 1 1 . .
    H H23C 0.2270 0.3557 0.7088 0.057 Uiso calc R 1 1 . .
    C C24 0.34876(19) 0.57038(13) 0.88421(10) 0.0227(4) Uani d . 1 1 . .
    C C25 0.3793(2) 0.68166(16) 0.96382(10) 0.0301(5) Uani d . 1 1 . .
    C C26 0.2439(3) 0.6844(2) 0.98517(12) 0.0409(6) Uani d . 1 1 . .
    H H26A 0.1918 0.7084 0.9515 0.061 Uiso calc R 1 1 . .
    H H26B 0.2371 0.7193 1.0231 0.061 Uiso calc R 1 1 . .
    H H26C 0.2151 0.6275 0.9947 0.061 Uiso calc R 1 1 . .
    C C27 0.4631(3) 0.6298(2) 1.00673(12) 0.0437(6) Uani d . 1 1 . .
    H H27A 0.4300 0.5726 1.0096 0.065 Uiso calc R 1 1 . .
    H H27B 0.4650 0.6551 1.0489 0.065 Uiso calc R 1 1 . .
    H H27C 0.5484 0.6283 0.9894 0.065 Uiso calc R 1 1 . .
    C C28 0.4294(3) 0.77006(17) 0.95447(13) 0.0410(6) Uani d . 1 1 . .
    H H28A 0.5139 0.7674 0.9362 0.061 Uiso calc R 1 1 . .
    H H28B 0.4329 0.7989 0.9953 0.061 Uiso calc R 1 1 . .
    H H28C 0.3736 0.8009 0.9259 0.061 Uiso calc R 1 1 . .
    O O14 0.6796(2) 0.51634(16) 0.88814(11) 0.0581(6) Uani d D 1 1 . .
    H H14A 0.742(3) 0.547(2) 0.895(2) 0.087 Uiso d D 1 1 . .
    H H14B 0.664(5) 0.480(2) 0.9153(18) 0.087 Uiso d D 1 1 . .
    O O15 0.8836(3) 0.6263(2) 0.89018(13) 0.0791(9) Uani d . 1 1 . .
    H H15O 0.8575 0.6507 0.8576 0.119 Uiso calc R 1 1 . .
    C C29 0.9845(6) 0.5826(3) 0.8763(3) 0.0947(17) Uani d . 1 1 . .
    H H29A 1.0130 0.5523 0.9140 0.142 Uiso calc R 1 1 . .
    H H29B 1.0511 0.6205 0.8619 0.142 Uiso calc R 1 1 . .
    H H29C 0.9647 0.5424 0.8428 0.142 Uiso calc R 1 1 . .
loop_
    _atom_site_aniso_label
    _atom_site_aniso_U_11
    _atom_site_aniso_U_22
    _atom_site_aniso_U_33
    _atom_site_aniso_U_12
    _atom_site_aniso_U_13
    _atom_site_aniso_U_23
    P2 0.0273(3) 0.0234(2) 0.0227(3) 0.0025(2) 0.0006(2) -0.0004(2)
    O1 0.0240(7) 0.0249(7) 0.0243(7) 0.0034(6) -0.0025(5) -0.0016(6)
    O2 0.0429(9) 0.0303(9) 0.0288(8) 0.0091(7) -0.0041(7) 0.0011(7)
    O3 0.0305(8) 0.0234(7) 0.0271(8) -0.0025(6) 0.0028(6) 0.0003(6)
    O4 0.0209(7) 0.0494(10) 0.0187(7) 0.0034(6) -0.0031(6) 0.0043(7)
    O5 0.0214(7) 0.0267(7) 0.0177(7) -0.0032(6) 0.0028(5) 0.0018(6)
    O6 0.0173(7) 0.0369(9) 0.0195(7) 0.0043(6) 0.0020(5) 0.0023(6)
    O7 0.0318(9) 0.0413(9) 0.0288(8) -0.0155(7) 0.0027(6) -0.0010(7)
    O8 0.0324(8) 0.0334(9) 0.0197(7) -0.0061(7) 0.0017(6) -0.0031(6)
    O9 0.0401(9) 0.0298(8) 0.0222(7) -0.0066(7) 0.0066(7) 0.0043(6)
    O10 0.0180(7) 0.0355(8) 0.0233(7) -0.0013(6) -0.0010(5) 0.0048(6)
    O11 0.0312(8) 0.0300(8) 0.0147(7) -0.0061(6) 0.0038(6) -0.0010(6)
    O12 0.0206(7) 0.0257(7) 0.0252(7) -0.0036(6) 0.0039(6) -0.0030(6)
    O13 0.0320(8) 0.0292(8) 0.0326(8) 0.0029(7) 0.0046(7) -0.0019(7)
    N6 0.0163(8) 0.0308(9) 0.0175(8) 0.0020(7) 0.0015(6) 0.0044(7)
    N7 0.0171(8) 0.0264(9) 0.0164(8) -0.0012(7) 0.0028(6) 0.0012(7)
    N8 0.0226(8) 0.0232(8) 0.0186(8) -0.0042(7) 0.0025(6) 0.0028(7)
    N9 0.0187(8) 0.0273(9) 0.0184(8) 0.0005(7) 0.0006(6) 0.0048(7)
    N11 0.0180(8) 0.0331(9) 0.0171(8) -0.0026(7) 0.0006(6) 0.0042(7)
    C4 0.0258(10) 0.0300(11) 0.0185(10) -0.0035(8) 0.0003(8) -0.0001(8)
    C4A 0.0206(9) 0.0302(11) 0.0153(9) -0.0009(8) 0.0007(7) 0.0017(8)
    C5A 0.0196(9) 0.0259(10) 0.0169(9) 0.0015(8) 0.0031(7) 0.0025(8)
    C6A 0.0180(9) 0.0271(10) 0.0148(9) -0.0004(8) 0.0016(7) -0.0019(8)
    C8 0.0176(9) 0.0252(10) 0.0154(9) -0.0018(7) 0.0023(7) 0.0005(8)
    C10 0.0167(9) 0.0262(10) 0.0175(9) 0.0011(7) 0.0010(7) -0.0008(8)
    C10A 0.0187(9) 0.0257(10) 0.0157(9) -0.0011(8) 0.0011(7) -0.0009(8)
    C11A 0.0196(9) 0.0234(10) 0.0165(9) -0.0015(8) 0.0033(7) 0.0012(7)
    C12 0.0183(9) 0.0214(9) 0.0178(9) -0.0019(8) 0.0023(7) 0.0027(7)
    C12A 0.0218(9) 0.0254(10) 0.0165(9) -0.0019(8) 0.0035(7) 0.0026(7)
    C13 0.085(2) 0.0464(16) 0.0303(14) 0.0231(16) 0.0068(14) 0.0051(12)
    C14 0.0151(9) 0.0291(10) 0.0215(10) 0.0003(8) 0.0025(7) 0.0038(8)
    C15 0.0171(10) 0.0594(16) 0.0267(11) 0.0071(10) 0.0072(8) 0.0037(11)
    C16 0.0445(16) 0.085(2) 0.0358(15) 0.0371(16) 0.0060(12) 0.0046(15)
    C17 0.0351(14) 0.0730(19) 0.0277(12) 0.0121(13) 0.0130(10) 0.0063(13)
    C18 0.0316(14) 0.083(2) 0.0508(17) -0.0212(14) 0.0124(12) -0.0025(16)
    C19 0.0277(10) 0.0263(10) 0.0193(10) -0.0035(9) -0.0012(8) 0.0038(8)
    C20 0.0506(14) 0.0306(11) 0.0178(10) -0.0100(11) -0.0032(10) -0.0012(9)
    C21 0.082(2) 0.0490(16) 0.0245(13) -0.0280(16) 0.0135(13) -0.0056(11)
    C22 0.0617(17) 0.0460(15) 0.0350(14) 0.0003(14) -0.0203(13) 0.0022(11)
    C23 0.0573(16) 0.0320(12) 0.0255(11) -0.0112(11) 0.0005(11) -0.0010(10)
    C24 0.0211(9) 0.0281(11) 0.0190(10) -0.0004(8) 0.0007(7) 0.0019(8)
    C25 0.0361(12) 0.0379(13) 0.0162(10) -0.0013(10) 0.0030(8) -0.0055(9)
    C26 0.0391(14) 0.0532(17) 0.0304(13) -0.0011(11) 0.0105(10) -0.0082(11)
    C27 0.0549(16) 0.0520(16) 0.0240(12) 0.0032(13) -0.0065(11) -0.0012(11)
    C28 0.0504(15) 0.0407(14) 0.0318(13) -0.0084(11) 0.0015(11) -0.0098(11)
    O14 0.0417(11) 0.0749(16) 0.0576(13) -0.0065(10) -0.0128(10) 0.0422(12)
    O15 0.0619(15) 0.116(2) 0.0595(15) -0.0051(16) -0.0190(13) 0.0278(16)
    C29 0.131(4) 0.049(2) 0.104(4) 0.011(3) 0.042(3) 0.019(2)
_geom_special_details     ?
loop_
    _geom_bond_atom_site_label_1
    _geom_bond_atom_site_label_2
    _geom_bond_site_symmetry_2
    _geom_bond_distance
    _geom_bond_publ_flag
    P2 O13 . 1.4647(17) ?
    P2 O2 . 1.5533(17) ?
    P2 O3 . 1.5755(16) ?
    P2 O1 . 1.5845(16) ?
    O1 C12A . 1.461(2) ?
    O2 C13 . 1.449(3) ?
    O3 C4 . 1.460(3) ?
    O4 C14 . 1.205(3) ?
    O5 C5A . 1.427(3) ?
    O5 C4A . 1.430(2) ?
    O6 C14 . 1.326(3) ?
    O6 C15 . 1.478(3) ?
    O7 C19 . 1.193(3) ?
    O8 C19 . 1.327(3) ?
    O8 C20 . 1.493(3) ?
    O9 C24 . 1.198(3) ?
    O10 C10 . 1.243(3) ?
    O11 C24 . 1.336(3) ?
    O11 C25 . 1.487(3) ?
    O12 C12 . 1.416(3) ?
    O12 H12O . 0.8400 ?
    N6 C14 . 1.395(3) ?
    N6 C6A . 1.398(3) ?
    N6 C5A . 1.441(3) ?
    N7 C8 . 1.286(3) ?
    N7 C6A . 1.359(3) ?
    N8 C24 . 1.407(3) ?
    N8 C19 . 1.416(3) ?
    N8 C8 . 1.428(3) ?
    N9 C8 . 1.358(3) ?
    N9 C10 . 1.385(3) ?
    N9 H9N . 0.8800 ?
    N11 C10A . 1.364(3) ?
    N11 C11A . 1.453(3) ?
    N11 H11N . 0.8800 ?
    C4 C4A . 1.513(3) ?
    C4 H4A . 0.9900 ?
    C4 H4B . 0.9900 ?
    C4A C12A . 1.533(3) ?
    C4A H4AA . 1.0000 ?
    C5A C11A . 1.535(3) ?
    C5A H5A . 1.0000 ?
    C6A C10A . 1.382(3) ?
    C10 C10A . 1.442(3) ?
    C11A C12 . 1.538(2) ?
    C11A H11A . 1.0000 ?
    C12 C12A . 1.522(3) ?
    C12 H12 . 1.0000 ?
    C12A H12A . 1.0000 ?
    C13 H13A . 0.9800 ?
    C13 H13B . 0.9800 ?
    C13 H13C . 0.9800 ?
    C15 C18 . 1.505(4) ?
    C15 C16 . 1.509(4) ?
    C15 C17 . 1.520(3) ?
    C16 H16A . 0.9800 ?
    C16 H16B . 0.9800 ?
    C16 H16C . 0.9800 ?
    C17 H17A . 0.9800 ?
    C17 H17B . 0.9800 ?
    C17 H17C . 0.9800 ?
    C18 H18A . 0.9800 ?
    C18 H18B . 0.9800 ?
    C18 H18C . 0.9800 ?
    C20 C22 . 1.507(4) ?
    C20 C23 . 1.517(3) ?
    C20 C21 . 1.523(4) ?
    C21 H21A . 0.9800 ?
    C21 H21B . 0.9800 ?
    C21 H21C . 0.9800 ?
    C22 H22A . 0.9800 ?
    C22 H22B . 0.9800 ?
    C22 H22C . 0.9800 ?
    C23 H23A . 0.9800 ?
    C23 H23B . 0.9800 ?
    C23 H23C . 0.9800 ?
    C25 C26 . 1.511(3) ?
    C25 C27 . 1.518(4) ?
    C25 C28 . 1.520(4) ?
    C26 H26A . 0.9800 ?
    C26 H26B . 0.9800 ?
    C26 H26C . 0.9800 ?
    C27 H27A . 0.9800 ?
    C27 H27B . 0.9800 ?
    C27 H27C . 0.9800 ?
    C28 H28A . 0.9800 ?
    C28 H28B . 0.9800 ?
    C28 H28C . 0.9800 ?
    O14 H14A . 0.83(2) ?
    O14 H14B . 0.829(19) ?
    O15 C29 . 1.313(6) ?
    O15 H15O . 0.8400 ?
    C29 H29A . 0.9800 ?
    C29 H29B . 0.9800 ?
    C29 H29C . 0.9800 ?
loop_
    _geom_angle_atom_site_label_1
    _geom_angle_atom_site_label_2
    _geom_angle_atom_site_label_3
    _geom_angle_site_symmetry_1
    _geom_angle_site_symmetry_3
    _geom_angle
    _geom_angle_publ_flag
    O13 P2 O2 . . 111.63(10) ?
    O13 P2 O3 . . 115.00(9) ?
    O2 P2 O3 . . 104.65(9) ?
    O13 P2 O1 . . 115.07(9) ?
    O2 P2 O1 . . 104.88(9) ?
    O3 P2 O1 . . 104.55(9) ?
    C12A O1 P2 . . 117.60(13) ?
    C13 O2 P2 . . 120.45(17) ?
    C4 O3 P2 . . 117.34(13) ?
    C5A O5 C4A . . 111.91(15) ?
    C14 O6 C15 . . 120.22(16) ?
    C19 O8 C20 . . 122.02(18) ?
    C24 O11 C25 . . 121.94(17) ?
    C12 O12 H12O . . 109.5 ?
    C14 N6 C6A . . 124.11(17) ?
    C14 N6 C5A . . 119.81(17) ?
    C6A N6 C5A . . 115.74(16) ?
    C8 N7 C6A . . 116.33(17) ?
    C24 N8 C19 . . 121.39(17) ?
    C24 N8 C8 . . 119.50(17) ?
    C19 N8 C8 . . 115.65(16) ?
    C8 N9 C10 . . 121.68(18) ?
    C8 N9 H9N . . 119.2 ?
    C10 N9 H9N . . 119.2 ?
    C10A N11 C11A . . 120.34(16) ?
    C10A N11 H11N . . 119.8 ?
    C11A N11 H11N . . 119.8 ?
    O3 C4 C4A . . 112.04(16) ?
    O3 C4 H4A . . 109.2 ?
    C4A C4 H4A . . 109.2 ?
    O3 C4 H4B . . 109.2 ?
    C4A C4 H4B . . 109.2 ?
    H4A C4 H4B . . 107.9 ?
    O5 C4A C4 . . 106.84(17) ?
    O5 C4A C12A . . 111.27(16) ?
    C4 C4A C12A . . 112.84(17) ?
    O5 C4A H4AA . . 108.6 ?
    C4 C4A H4AA . . 108.6 ?
    C12A C4A H4AA . . 108.6 ?
    O5 C5A N6 . . 107.44(16) ?
    O5 C5A C11A . . 111.11(16) ?
    N6 C5A C11A . . 108.87(16) ?
    O5 C5A H5A . . 109.8 ?
    N6 C5A H5A . . 109.8 ?
    C11A C5A H5A . . 109.8 ?
    N7 C6A C10A . . 124.14(19) ?
    N7 C6A N6 . . 117.59(18) ?
    C10A C6A N6 . . 117.86(18) ?
    N7 C8 N9 . . 125.02(19) ?
    N7 C8 N8 . . 118.57(18) ?
    N9 C8 N8 . . 116.33(18) ?
    O10 C10 N9 . . 121.75(19) ?
    O10 C10 C10A . . 123.58(19) ?
    N9 C10 C10A . . 114.67(17) ?
    N11 C10A C6A . . 122.29(19) ?
    N11 C10A C10 . . 119.73(18) ?
    C6A C10A C10 . . 117.98(19) ?
    N11 C11A C5A . . 110.44(16) ?
    N11 C11A C12 . . 111.89(16) ?
    C5A C11A C12 . . 109.07(16) ?
    N11 C11A H11A . . 108.5 ?
    C5A C11A H11A . . 108.5 ?
    C12 C11A H11A . . 108.5 ?
    O12 C12 C12A . . 109.25(16) ?
    O12 C12 C11A . . 111.80(16) ?
    C12A C12 C11A . . 112.89(16) ?
    O12 C12 H12 . . 107.6 ?
    C12A C12 H12 . . 107.6 ?
    C11A C12 H12 . . 107.6 ?
    O1 C12A C12 . . 108.78(15) ?
    O1 C12A C4A . . 110.67(16) ?
    C12 C12A C4A . . 110.79(17) ?
    O1 C12A H12A . . 108.9 ?
    C12 C12A H12A . . 108.9 ?
    C4A C12A H12A . . 108.9 ?
    O2 C13 H13A . . 109.5 ?
    O2 C13 H13B . . 109.5 ?
    H13A C13 H13B . . 109.5 ?
    O2 C13 H13C . . 109.5 ?
    H13A C13 H13C . . 109.5 ?
    H13B C13 H13C . . 109.5 ?
    O4 C14 O6 . . 127.63(18) ?
    O4 C14 N6 . . 122.40(19) ?
    O6 C14 N6 . . 109.94(17) ?
    O6 C15 C18 . . 109.6(2) ?
    O6 C15 C16 . . 109.4(2) ?
    C18 C15 C16 . . 113.2(3) ?
    O6 C15 C17 . . 101.75(18) ?
    C18 C15 C17 . . 111.1(3) ?
    C16 C15 C17 . . 111.2(2) ?
    C15 C16 H16A . . 109.5 ?
    C15 C16 H16B . . 109.5 ?
    H16A C16 H16B . . 109.5 ?
    C15 C16 H16C . . 109.5 ?
    H16A C16 H16C . . 109.5 ?
    H16B C16 H16C . . 109.5 ?
    C15 C17 H17A . . 109.5 ?
    C15 C17 H17B . . 109.5 ?
    H17A C17 H17B . . 109.5 ?
    C15 C17 H17C . . 109.5 ?
    H17A C17 H17C . . 109.5 ?
    H17B C17 H17C . . 109.5 ?
    C15 C18 H18A . . 109.5 ?
    C15 C18 H18B . . 109.5 ?
    H18A C18 H18B . . 109.5 ?
    C15 C18 H18C . . 109.5 ?
    H18A C18 H18C . . 109.5 ?
    H18B C18 H18C . . 109.5 ?
    O7 C19 O8 . . 127.6(2) ?
    O7 C19 N8 . . 124.2(2) ?
    O8 C19 N8 . . 108.11(17) ?
    O8 C20 C22 . . 110.0(2) ?
    O8 C20 C23 . . 108.70(19) ?
    C22 C20 C23 . . 112.8(2) ?
    O8 C20 C21 . . 101.5(2) ?
    C22 C20 C21 . . 112.0(2) ?
    C23 C20 C21 . . 111.2(2) ?
    C20 C21 H21A . . 109.5 ?
    C20 C21 H21B . . 109.5 ?
    H21A C21 H21B . . 109.5 ?
    C20 C21 H21C . . 109.5 ?
    H21A C21 H21C . . 109.5 ?
    H21B C21 H21C . . 109.5 ?
    C20 C22 H22A . . 109.5 ?
    C20 C22 H22B . . 109.5 ?
    H22A C22 H22B . . 109.5 ?
    C20 C22 H22C . . 109.5 ?
    H22A C22 H22C . . 109.5 ?
    H22B C22 H22C . . 109.5 ?
    C20 C23 H23A . . 109.5 ?
    C20 C23 H23B . . 109.5 ?
    H23A C23 H23B . . 109.5 ?
    C20 C23 H23C . . 109.5 ?
    H23A C23 H23C . . 109.5 ?
    H23B C23 H23C . . 109.5 ?
    O9 C24 O11 . . 128.4(2) ?
    O9 C24 N8 . . 124.3(2) ?
    O11 C24 N8 . . 107.33(17) ?
    O11 C25 C26 . . 110.04(19) ?
    O11 C25 C27 . . 109.03(19) ?
    C26 C25 C27 . . 113.4(2) ?
    O11 C25 C28 . . 101.29(18) ?
    C26 C25 C28 . . 110.3(2) ?
    C27 C25 C28 . . 112.1(2) ?
    C25 C26 H26A . . 109.5 ?
    C25 C26 H26B . . 109.5 ?
    H26A C26 H26B . . 109.5 ?
    C25 C26 H26C . . 109.5 ?
    H26A C26 H26C . . 109.5 ?
    H26B C26 H26C . . 109.5 ?
    C25 C27 H27A . . 109.5 ?
    C25 C27 H27B . . 109.5 ?
    H27A C27 H27B . . 109.5 ?
    C25 C27 H27C . . 109.5 ?
    H27A C27 H27C . . 109.5 ?
    H27B C27 H27C . . 109.5 ?
    C25 C28 H28A . . 109.5 ?
    C25 C28 H28B . . 109.5 ?
    H28A C28 H28B . . 109.5 ?
    C25 C28 H28C . . 109.5 ?
    H28A C28 H28C . . 109.5 ?
    H28B C28 H28C . . 109.5 ?
    H14A O14 H14B . . 117(5) ?
    C29 O15 H15O . . 109.5 ?
    O15 C29 H29A . . 109.5 ?
    O15 C29 H29B . . 109.5 ?
    H29A C29 H29B . . 109.5 ?
    O15 C29 H29C . . 109.5 ?
    H29A C29 H29C . . 109.5 ?
    H29B C29 H29C . . 109.5 ?
loop_
    _geom_torsion_atom_site_label_1
    _geom_torsion_atom_site_label_2
    _geom_torsion_atom_site_label_3
    _geom_torsion_atom_site_label_4
    _geom_torsion_site_symmetry_1
    _geom_torsion_site_symmetry_2
    _geom_torsion_site_symmetry_3
    _geom_torsion_site_symmetry_4
    _geom_torsion
    _geom_torsion_publ_flag
    O13 P2 O1 C12A . . . . 77.02(16) ?
    O2 P2 O1 C12A . . . . -159.94(14) ?
    O3 P2 O1 C12A . . . . -50.11(15) ?
    O13 P2 O2 C13 . . . . 179.4(2) ?
    O3 P2 O2 C13 . . . . -55.6(2) ?
    O1 P2 O2 C13 . . . . 54.1(2) ?
    O13 P2 O3 C4 . . . . -78.07(16) ?
    O2 P2 O3 C4 . . . . 159.09(14) ?
    O1 P2 O3 C4 . . . . 49.09(16) ?
    P2 O3 C4 C4A . . . . -53.3(2) ?
    C5A O5 C4A C4 . . . . -174.89(16) ?
    C5A O5 C4A C12A . . . . 61.5(2) ?
    O3 C4 C4A O5 . . . . -70.5(2) ?
    O3 C4 C4A C12A . . . . 52.1(2) ?
    C4A O5 C5A N6 . . . . 177.32(15) ?
    C4A O5 C5A C11A . . . . -63.7(2) ?
    C14 N6 C5A O5 . . . . -107.9(2) ?
    C6A N6 C5A O5 . . . . 65.7(2) ?
    C14 N6 C5A C11A . . . . 131.70(19) ?
    C6A N6 C5A C11A . . . . -54.7(2) ?
    C8 N7 C6A C10A . . . . 0.9(3) ?
    C8 N7 C6A N6 . . . . 173.44(18) ?
    C14 N6 C6A N7 . . . . 28.9(3) ?
    C5A N6 C6A N7 . . . . -144.36(18) ?
    C14 N6 C6A C10A . . . . -158.1(2) ?
    C5A N6 C6A C10A . . . . 28.6(3) ?
    C6A N7 C8 N9 . . . . 1.9(3) ?
    C6A N7 C8 N8 . . . . -174.69(17) ?
    C10 N9 C8 N7 . . . . -1.1(3) ?
    C10 N9 C8 N8 . . . . 175.53(18) ?
    C24 N8 C8 N7 . . . . -103.6(2) ?
    C19 N8 C8 N7 . . . . 55.7(3) ?
    C24 N8 C8 N9 . . . . 79.5(2) ?
    C19 N8 C8 N9 . . . . -121.1(2) ?
    C8 N9 C10 O10 . . . . 178.0(2) ?
    C8 N9 C10 C10A . . . . -2.3(3) ?
    C11A N11 C10A C6A . . . . -3.5(3) ?
    C11A N11 C10A C10 . . . . 175.77(18) ?
    N7 C6A C10A N11 . . . . 175.01(19) ?
    N6 C6A C10A N11 . . . . 2.5(3) ?
    N7 C6A C10A C10 . . . . -4.3(3) ?
    N6 C6A C10A C10 . . . . -176.77(18) ?
    O10 C10 C10A N11 . . . . 5.0(3) ?
    N9 C10 C10A N11 . . . . -174.64(18) ?
    O10 C10 C10A C6A . . . . -175.7(2) ?
    N9 C10 C10A C6A . . . . 4.7(3) ?
    C10A N11 C11A C5A . . . . -23.7(3) ?
    C10A N11 C11A C12 . . . . -145.40(18) ?
    O5 C5A C11A N11 . . . . -67.4(2) ?
    N6 C5A C11A N11 . . . . 50.7(2) ?
    O5 C5A C11A C12 . . . . 56.0(2) ?
    N6 C5A C11A C12 . . . . 174.10(16) ?
    N11 C11A C12 O12 . . . . -50.3(2) ?
    C5A C11A C12 O12 . . . . -172.83(16) ?
    N11 C11A C12 C12A . . . . 73.3(2) ?
    C5A C11A C12 C12A . . . . -49.2(2) ?
    P2 O1 C12A C12 . . . . 175.96(12) ?
    P2 O1 C12A C4A . . . . 54.02(19) ?
    O12 C12 C12A O1 . . . . 51.19(19) ?
    C11A C12 C12A O1 . . . . -73.9(2) ?
    O12 C12 C12A C4A . . . . 173.05(15) ?
    C11A C12 C12A C4A . . . . 48.0(2) ?
    O5 C4A C12A O1 . . . . 67.9(2) ?
    C4 C4A C12A O1 . . . . -52.1(2) ?
    O5 C4A C12A C12 . . . . -52.8(2) ?
    C4 C4A C12A C12 . . . . -172.90(16) ?
    C15 O6 C14 O4 . . . . 19.3(4) ?
    C15 O6 C14 N6 . . . . -162.6(2) ?
    C6A N6 C14 O4 . . . . -153.2(2) ?
    C5A N6 C14 O4 . . . . 19.8(3) ?
    C6A N6 C14 O6 . . . . 28.6(3) ?
    C5A N6 C14 O6 . . . . -158.35(18) ?
    C14 O6 C15 C18 . . . . 53.6(3) ?
    C14 O6 C15 C16 . . . . -71.1(3) ?
    C14 O6 C15 C17 . . . . 171.2(2) ?
    C20 O8 C19 O7 . . . . 26.9(3) ?
    C20 O8 C19 N8 . . . . -154.39(18) ?
    C24 N8 C19 O7 . . . . 8.5(3) ?
    C8 N8 C19 O7 . . . . -150.5(2) ?
    C24 N8 C19 O8 . . . . -170.32(18) ?
    C8 N8 C19 O8 . . . . 30.8(2) ?
    C19 O8 C20 C22 . . . . 47.2(3) ?
    C19 O8 C20 C23 . . . . -76.6(3) ?
    C19 O8 C20 C21 . . . . 166.0(2) ?
    C25 O11 C24 O9 . . . . 6.4(3) ?
    C25 O11 C24 N8 . . . . -173.45(17) ?
    C19 N8 C24 O9 . . . . 26.3(3) ?
    C8 N8 C24 O9 . . . . -175.6(2) ?
    C19 N8 C24 O11 . . . . -153.78(18) ?
    C8 N8 C24 O11 . . . . 4.4(2) ?
    C24 O11 C25 C26 . . . . -61.7(3) ?
    C24 O11 C25 C27 . . . . 63.3(3) ?
    C24 O11 C25 C28 . . . . -178.3(2) ?
loop_
    _geom_hbond_atom_site_label_D
    _geom_hbond_atom_site_label_H
    _geom_hbond_atom_site_label_A
    _geom_hbond_site_symmetry_A
    _geom_hbond_distance_DH
    _geom_hbond_distance_HA
    _geom_hbond_distance_DA
    _geom_hbond_angle_DHA
    _geom_hbond_publ_flag
    N9 H9N O14 . 0.88 1.84 2.718(3) 179 yes
    O12 H12O O7 4_656 0.84 2.40 3.090(2) 139 yes
    O12 H12O O9 4_656 0.84 2.32 2.997(2) 138 yes
    O14 H14A O15 . 0.84(3) 1.97(3) 2.792(4) 167(4) yes
    O14 H14B O13 2_665 0.83(4) 1.97(4) 2.780(3) 165(4) yes
    O15 H15O O10 . 0.84 1.96 2.775(3) 162 yes
    C4 H4B O4 3_566 0.99 2.31 3.142(3) 141 yes
    C5A H5A O13 3_466 1.00 2.34 3.307(3) 162 yes
    C12A H12A O4 3_566 1.00 2.38 3.200(2) 138 yes
    C16 H16B O7 4_556 0.98 2.44 3.230(4) 137 yes
    C18 H18B O10 1_455 0.98 2.38 3.339(4) 166 yes
_iucr_refine_instructions_details
;
TITL kaes in P212121 RElabelled IUPAC
CELL 1.54184 10.643505 15.950797 21.176407 90 90 90
ZERR 4 0.000378 0.001296 0.000827 0 0 0
LATT -1
SYMM 0.5-X,-Y,0.5+Z
SYMM 0.5+X,0.5-Y,-Z
SYMM -X,0.5+Y,0.5-Z
SFAC C H N O P
UNIT 108 184 20 60 4
TEMP -153
L.S. 6
PLAN  20
BOND $H
fmap 2
acta
HTAB
conf
OMIT -2 140
REM <HKL>D:/Xray/irl/kaes/struct/olex2_kaes/kaes.hkl</HKL>
OMIT -2 140
OMIT 0 1 6
omit 3 3 0
omit 0 5 6
omit 0 0 4
omit 1 0 3
omit 0 2 3
DFIX 0.84 O14 H14A O14 H14B
WGHT    0.052400    0.416000
FVAR       3.93168
P2    5    0.804464    0.588352    0.544604    11.00000    0.02728    0.02335 =
         0.02273   -0.00044    0.00057    0.00248
O1    4    0.787336    0.680968    0.570258    11.00000    0.02396    0.02493 =
         0.02426   -0.00161   -0.00247    0.00336
O2    4    0.847988    0.536703    0.602813    11.00000    0.04295    0.03028 =
         0.02883    0.00108   -0.00411    0.00909
O3    4    0.666697    0.556977    0.531118    11.00000    0.03051    0.02345 =
         0.02706    0.00031    0.00283   -0.00252
O4    4    0.226968    0.795114    0.615224    11.00000    0.02090    0.04943 =
         0.01867    0.00429   -0.00308    0.00338
O5    4    0.508821    0.693039    0.579719    11.00000    0.02136    0.02669 =
         0.01773    0.00182    0.00283   -0.00321
O6    4    0.245872    0.794628    0.722084    11.00000    0.01729    0.03690 =
         0.01953    0.00235    0.00199    0.00434
O7    4    0.218933    0.464338    0.798947    11.00000    0.03180    0.04129 =
         0.02881   -0.00099    0.00270   -0.01554
O8    4    0.377975    0.485891    0.729950    11.00000    0.03235    0.03343 =
         0.01968   -0.00315    0.00174   -0.00605
O9    4    0.295769    0.520865    0.917404    11.00000    0.04014    0.02983 =
         0.02221    0.00429    0.00658   -0.00659
O10   4    0.772953    0.673745    0.777037    11.00000    0.01796    0.03548 =
         0.02328    0.00481   -0.00104   -0.00131
O11   4    0.387130    0.647825    0.898499    11.00000    0.03122    0.03003 =
         0.01467   -0.00103    0.00383   -0.00605
O12   4    0.819089    0.849351    0.585182    11.00000    0.02064    0.02573 =
         0.02522   -0.00300    0.00390   -0.00360
AFIX 147
H12O  2    0.814026    0.897779    0.600556    11.00000   -1.50000
AFIX   0
O13   4    0.891925    0.579696    0.491605    11.00000    0.03197    0.02924 =
         0.03260   -0.00193    0.00459    0.00292
N6    3    0.411535    0.760186    0.663170    11.00000    0.01632    0.03081 =
         0.01752    0.00439    0.00148    0.00199
N7    3    0.395919    0.662944    0.746679    11.00000    0.01715    0.02644 =
         0.01635    0.00118    0.00284   -0.00123
N8    3    0.382131    0.555165    0.820934    11.00000    0.02257    0.02319 =
         0.01864    0.00284    0.00252   -0.00416
N9    3    0.578661    0.618007    0.798523    11.00000    0.01873    0.02731 =
         0.01839    0.00480    0.00055    0.00050
AFIX  43
H9N   2    0.610053    0.584652    0.827621    11.00000   -1.20000
AFIX   0
N11   3    0.669289    0.769239    0.678396    11.00000    0.01799    0.03310 =
         0.01713    0.00419    0.00063   -0.00260
AFIX  43
H11N  2    0.750862    0.773097    0.684518    11.00000   -1.20000
AFIX   0
C4    1    0.585046    0.612091    0.494461    11.00000    0.02579    0.03001 =
         0.01846   -0.00014    0.00025   -0.00345
AFIX  23
H4A   2    0.499465    0.587851    0.493027    11.00000   -1.20000
H4B   2    0.616834    0.615537    0.450602    11.00000   -1.20000
AFIX   0
C4A   1    0.578485    0.699373    0.522193    11.00000    0.02061    0.03022 =
         0.01530    0.00171    0.00074   -0.00087
AFIX  13
H4AA   2    0.531095    0.736230    0.492328    11.00000   -1.20000
AFIX   0
C5A   1    0.486960    0.773180    0.607536    11.00000    0.01962    0.02588 =
         0.01694    0.00252    0.00305    0.00147
AFIX  13
H5A   2    0.440898    0.809921    0.577072    11.00000   -1.20000
AFIX   0
C6A   1    0.469094    0.715403    0.712014    11.00000    0.01803    0.02706 =
         0.01481   -0.00192    0.00158   -0.00039
C8    1    0.453100    0.616504    0.787137    11.00000    0.01764    0.02524 =
         0.01543    0.00046    0.00227   -0.00180
C10   1    0.658549    0.670690    0.765510    11.00000    0.01669    0.02620 =
         0.01747   -0.00078    0.00100    0.00107
C10A  1    0.598329    0.720276    0.717316    11.00000    0.01869    0.02565 =
         0.01567   -0.00093    0.00110   -0.00105
C11A  1    0.610916    0.815057    0.626887    11.00000    0.01964    0.02344 =
         0.01655    0.00124    0.00334   -0.00149
AFIX  13
H11A  2    0.592188    0.873253    0.641713    11.00000   -1.20000
AFIX   0
C12   1    0.697430    0.820627    0.568876    11.00000    0.01833    0.02143 =
         0.01780    0.00272    0.00232   -0.00191
AFIX  13
H12   2    0.659964    0.862519    0.539217    11.00000   -1.20000
AFIX   0
C12A  1    0.708486    0.737895    0.533548    11.00000    0.02181    0.02537 =
         0.01654    0.00259    0.00350   -0.00195
AFIX  13
H12A  2    0.749566    0.748388    0.491820    11.00000   -1.20000
AFIX   0
C13   1    0.775145    0.537387    0.660601    11.00000    0.08549    0.04636 =
         0.03026    0.00512    0.00683    0.02312
AFIX 137
H13A  2    0.707479    0.578784    0.657039    11.00000   -1.50000
H13B  2    0.829771    0.552142    0.696158    11.00000   -1.50000
H13C  2    0.738910    0.481697    0.667699    11.00000   -1.50000
AFIX   0
C14   1    0.285480    0.784209    0.663237    11.00000    0.01508    0.02909 =
         0.02146    0.00383    0.00247    0.00029
C15   1    0.109927    0.796366    0.736165    11.00000    0.01713    0.05940 =
         0.02673    0.00368    0.00722    0.00707
C16   1    0.053961    0.876770    0.711259    11.00000    0.04453    0.08454 =
         0.03584    0.00457    0.00595    0.03713
AFIX 137
H16A  2    0.105011    0.924370    0.725323    11.00000   -1.50000
H16B  2   -0.031915    0.883002    0.727279    11.00000   -1.50000
H16C  2    0.052446    0.875147    0.665003    11.00000   -1.50000
AFIX   0
C17   1    0.109612    0.794933    0.807942    11.00000    0.03509    0.07295 =
         0.02774    0.00628    0.01296    0.01207
AFIX 137
H17A  2    0.153613    0.744724    0.822850    11.00000   -1.50000
H17B  2    0.022739    0.794115    0.823264    11.00000   -1.50000
H17C  2    0.152282    0.845038    0.823984    11.00000   -1.50000
AFIX   0
C18   1    0.048419    0.719048    0.709686    11.00000    0.03164    0.08326 =
         0.05080   -0.00249    0.01239   -0.02122
AFIX 137
H18A  2    0.046535    0.722611    0.663495    11.00000   -1.50000
H18B  2   -0.037627    0.714789    0.725841    11.00000   -1.50000
H18C  2    0.096288    0.669387    0.722474    11.00000   -1.50000
AFIX   0
C19   1    0.314723    0.497191    0.783268    11.00000    0.02765    0.02634 =
         0.01928    0.00378   -0.00125   -0.00348
C20   1    0.314843    0.459033    0.670327    11.00000    0.05065    0.03060 =
         0.01779   -0.00124   -0.00322   -0.00997
C21   1    0.416585    0.476938    0.621554    11.00000    0.08171    0.04896 =
         0.02447   -0.00562    0.01353   -0.02801
AFIX 137
H21A  2    0.435902    0.537009    0.621491    11.00000   -1.50000
H21B  2    0.386813    0.460177    0.579621    11.00000   -1.50000
H21C  2    0.492485    0.445144    0.632175    11.00000   -1.50000
AFIX   0
C22   1    0.198692    0.511060    0.659351    11.00000    0.06168    0.04600 =
         0.03496    0.00220   -0.02026    0.00028
AFIX 137
H22A  2    0.134949    0.496630    0.690927    11.00000   -1.50000
H22B  2    0.165725    0.499729    0.616992    11.00000   -1.50000
H22C  2    0.219870    0.570656    0.662995    11.00000   -1.50000
AFIX   0
C23   1    0.286854    0.365921    0.674444    11.00000    0.05727    0.03195 =
         0.02552   -0.00098    0.00053   -0.01121
AFIX 137
H23A  2    0.364848    0.335211    0.682804    11.00000   -1.50000
H23B  2    0.250628    0.346729    0.634430    11.00000   -1.50000
H23C  2    0.227008    0.355683    0.708757    11.00000   -1.50000
AFIX   0
C24   1    0.348758    0.570376    0.884213    11.00000    0.02112    0.02808 =
         0.01903    0.00188    0.00072   -0.00038
C25   1    0.379264    0.681661    0.963818    11.00000    0.03610    0.03789 =
         0.01622   -0.00553    0.00296   -0.00126
C26   1    0.243916    0.684437    0.985171    11.00000    0.03911    0.05323 =
         0.03043   -0.00824    0.01048   -0.00110
AFIX 137
H26A  2    0.191832    0.708376    0.951537    11.00000   -1.50000
H26B  2    0.237051    0.719257    1.023143    11.00000   -1.50000
H26C  2    0.215053    0.627479    0.994686    11.00000   -1.50000
AFIX   0
C27   1    0.463072    0.629831    1.006735    11.00000    0.05491    0.05205 =
         0.02401   -0.00120   -0.00646    0.00324
AFIX 137
H27A  2    0.429966    0.572631    1.009643    11.00000   -1.50000
H27B  2    0.464964    0.655120    1.048900    11.00000   -1.50000
H27C  2    0.548382    0.628287    0.989363    11.00000   -1.50000
AFIX   0
C28   1    0.429352    0.770061    0.954472    11.00000    0.05042    0.04072 =
         0.03180   -0.00975    0.00146   -0.00840
AFIX 137
H28A  2    0.513858    0.767420    0.936204    11.00000   -1.50000
H28B  2    0.432879    0.798864    0.995310    11.00000   -1.50000
H28C  2    0.373605    0.800878    0.925876    11.00000   -1.50000
AFIX   0
REM      water molecule
O14   4    0.679599    0.516337    0.888137    11.00000    0.04167    0.07495 =
         0.05760    0.04219   -0.01282   -0.00654
H14A  2    0.741564    0.546724    0.894594    11.00000   -1.50000
H14B  2    0.663792    0.480447    0.915309    11.00000   -1.50000
REM   Methanol solvent
O15   4    0.883646    0.626342    0.890184    11.00000    0.06188    0.11592 =
         0.05948    0.02779   -0.01903   -0.00511
AFIX 147
H15O  2    0.857452    0.650688    0.857567    11.00000   -1.50000
AFIX   0
C29   1    0.984507    0.582613    0.876343    11.00000    0.13063    0.04945 =
         0.10394    0.01904    0.04194    0.01097
AFIX 137
H29A  2    1.013011    0.552332    0.913975    11.00000   -1.50000
H29B  2    1.051094    0.620481    0.861920    11.00000   -1.50000
H29C  2    0.964678    0.542397    0.842807    11.00000   -1.50000
HKLF 4
REM  kaes in P212121 RElabelled IUPAC
REM R1 =  0.0376 for   6210 Fo > 4sig(Fo)  and  0.0430 for all   6796 data
REM    452 parameters refined using      2 restraints
END
WGHT      0.0523      0.4309
REM Highest difference peak  0.405,  deepest hole -0.484,  1-sigma level  0.045
Q1    1   0.9121  0.5718  0.8526  11.00000  0.05    0.41
Q2    1   0.1854  0.6433  0.9744  11.00000  0.05    0.21
Q3    1   0.7506  0.7378  0.6680  11.00000  0.05    0.19
Q4    1   0.6566  0.8119  0.6011  11.00000  0.05    0.19
Q5    1   0.6438  0.7151  0.6802  11.00000  0.05    0.17
Q6    1   0.8497  0.5764  0.5099  11.00000  0.05    0.16
Q7    1   0.6419  0.7085  0.5391  11.00000  0.05    0.16
Q8    1   0.8054  0.6114  0.6761  11.00000  0.05    0.16
Q9    1   0.5463  0.6809  0.6087  11.00000  0.05    0.15
Q10   1   0.7917  0.6360  0.7764  11.00000  0.05    0.15
Q11   1   0.6205  0.6928  0.7421  11.00000  0.05    0.15
Q12   1   0.9532  0.5636  0.5009  11.00000  0.05    0.14
Q13   1   0.4341  0.7241  0.6773  11.00000  0.05    0.14
Q14   1   0.8577  0.7342  0.6590  11.00000  0.05    0.14
Q15   1   0.2195  0.8729  0.6058  11.00000  0.05    0.14
Q16   1   0.8285  0.5006  0.6909  11.00000  0.05    0.14
Q17   1   0.6631  0.4979  0.8457  11.00000  0.05    0.14
Q18   1   0.6447  0.5180  0.5155  11.00000  0.05    0.14
Q19   1   0.0794  0.8333  0.7236  11.00000  0.05    0.13
Q20   1   0.5749  0.6851  0.6967  11.00000  0.05    0.13
;
