# Supplementary material for: tert-Butyl (2R,4aR,5aR,11aS,12R,12aR)-8-[bis­(tert-but­oxycarbon­yl)amino]-12-hydroxy-2-meth­oxy-2,10-dioxo-4,4a,5a,6,9,10,11,11a,12,12a-deca­hydro-2H-1,3,5-trioxa-6,7,9,11-tetra­aza-2λ5-phosphatetra­cene-6-carboxyl­ate methanol monosolvate monohydrate
Source: Acta Crystallogr Sect E Struct Rep Online. 2012 Jun 30;68(Pt 7):o2250–1. doi: 10.1107/S160053681202867X (PMC3394038; doi:10.1107/S160053681202867X)
Supplement: Supplementary file 2 [file e-68-o2250-Isup2.hkl]

# 
# h,k,l, Fc-squared, Fo-squared, sigma(Fo-squared) and status flag 
# 
data_I
_shelx_title ' kaes in P212121 RElabelled IUPAC' 
_shelx_refln_list_code          4 
_shelx_F_calc_maximum      253.04 
_exptl_crystal_F_000      1512.00 
_reflns_d_resolution_high  0.8205 
 
loop_ 
 _symmetry_equiv_pos_as_xyz 
 'x, y, z' 
 '-x+1/2, -y, z+1/2' 
 'x+1/2, -y+1/2, -z' 
 '-x, y+1/2, -z+1/2' 
 
_cell_length_a    10.6435 
_cell_length_b    15.9508 
_cell_length_c    21.1764 
_cell_angle_alpha  90.000 
_cell_angle_beta   90.000 
_cell_angle_gamma  90.000 
 
_shelx_F_squared_multiplier     1.000 
 
loop_ 
 _refln_index_h 
 _refln_index_k 
 _refln_index_l 
 _refln_F_squared_calc 
 _refln_F_squared_meas 
 _refln_F_squared_sigma 
 _refln_observed_status 
   2   0   0    29372.18    31708.71    376.37 o 
   4   0   0     1592.27     1875.46     55.51 o 
   6   0   0     1082.68     1171.77    123.92 o 
   8   0   0      153.83      185.08     26.60 o 
  10   0   0     3920.97     3942.55     89.21 o 
  12   0   0      115.13       77.36     11.30 o 
   1   1   0       74.63      105.76      7.34 o 
   2   1   0        5.94       19.73      7.89 o 
   3   1   0        4.64        3.48      4.75 o 
   4   1   0        4.12       -2.16      5.79 o 
   5   1   0       11.92       25.09     10.16 o 
   6   1   0       75.94      112.42     22.81 o 
   7   1   0       48.45       45.83     25.62 o 
   8   1   0       30.76       32.57      6.95 o 
   9   1   0      184.73      162.26     11.87 o 
  10   1   0      515.83      461.14     18.20 o 
  11   1   0      310.14      296.37     17.20 o 
  12   1   0       75.67       78.87      8.08 o 
   1   2   0    15216.45    16459.76    155.66 o 
   2   2   0     9549.69     9882.82     90.23 o 
   3   2   0     2442.89     2421.22     48.36 o 
   4   2   0     6233.85     7049.88     93.74 o 
   5   2   0     5162.16     5823.63    113.60 o 
   6   2   0     6311.22     6702.65    157.54 o 
   7   2   0      791.14      782.31     75.73 o 
   8   2   0     1447.03     1325.48     26.09 o 
   9   2   0      468.99      466.41     17.92 o 
  10   2   0       17.00        5.43      6.73 o 
  11   2   0       11.28        0.09      5.85 o 
  12   2   0      125.26       72.95     10.89 o 
   1   3   0    10249.08     9822.91    132.79 o 
   2   3   0    12998.97    12463.68    151.18 o 
   4   3   0     4784.39     4764.35     96.87 o 
   5   3   0     3291.54     3985.71     98.48 o 
   6   3   0        9.30        3.27     14.21 o 
   7   3   0     1426.47     1460.65    162.93 o 
   8   3   0      184.27      186.00     11.24 o 
   9   3   0      206.29      180.08     11.75 o 
  10   3   0      572.07      533.99     17.53 o 
  11   3   0       23.88       31.98      6.81 o 
  12   3   0      166.43      134.92     14.27 o 
   0   4   0     8160.93     9649.57    218.59 o 
   1   4   0     6846.44     6975.52    143.89 o 
   2   4   0     7069.64     6989.45     84.70 o 
   3   4   0      216.99      213.02     18.04 o 
   4   4   0     1113.05      993.37     42.47 o 
   5   4   0     1035.52     1320.74     59.11 o 
   6   4   0      357.79      384.40     42.73 o 
   7   4   0      835.01      692.97    112.31 o 
   8   4   0       40.87       51.03      7.61 o 
   9   4   0      235.19      244.30     13.31 o 
  10   4   0       26.68        3.82      6.36 o 
  11   4   0      532.92      608.20     23.03 o 
  12   4   0       35.69       25.12      9.62 o 
   1   5   0      675.58      596.26     29.86 o 
   2   5   0      233.29      199.59     16.08 o 
   3   5   0     3527.41     3639.98     77.21 o 
   4   5   0      590.51      809.89     49.56 o 
   5   5   0     2400.67     2456.28     90.15 o 
   6   5   0       89.70      -18.61     29.89 o 
   7   5   0      472.73      510.81     17.53 o 
   8   5   0       42.28       53.41      8.13 o 
   9   5   0     1429.29     1541.21     35.30 o 
  10   5   0       31.61       29.62      7.50 o 
  11   5   0      418.40      406.92     15.84 o 
  12   5   0      101.84       73.70     12.11 o 
   0   6   0     4880.59     5625.04    130.74 o 
   1   6   0     2756.01     2928.88     78.96 o 
   2   6   0     8642.24     8990.38    116.70 o 
   3   6   0      593.09      608.22     30.27 o 
   4   6   0        5.76       40.57     17.89 o 
   5   6   0      182.00      173.50     26.94 o 
   6   6   0        9.93       14.80     18.01 o 
   7   6   0      330.31      341.01     13.35 o 
   8   6   0      622.26      583.55     19.96 o 
   9   6   0     1171.59     1243.73     28.15 o 
  10   6   0        3.39       -0.90      7.93 o 
  11   6   0        0.72       -0.15      8.58 o 
  12   6   0       41.37       31.46      9.47 o 
   1   7   0    25578.03    28182.12    269.50 o 
   2   7   0      105.33      102.57     16.99 o 
   3   7   0        2.41       34.58     14.14 o 
   4   7   0      317.51      280.26     31.93 o 
   5   7   0      250.71      227.12     31.62 o 
   6   7   0       21.30       -1.84     17.98 o 
   7   7   0      411.72      444.55     15.40 o 
   8   7   0      719.69      758.34     27.33 o 
   9   7   0     1486.63     1509.28     36.44 o 
  10   7   0      260.79      260.24     15.02 o 
  11   7   0     1194.15     1125.61     77.61 o 
  12   7   0      482.08      427.96     20.76 o 
   0   8   0     1999.33     2306.84    102.68 o 
   1   8   0      388.86      419.77     33.13 o 
   2   8   0     2832.73     2777.26     80.87 o 
   3   8   0     1152.87     1137.96     68.04 o 
   4   8   0      183.72      125.05     28.05 o 
   5   8   0     1290.79     1355.11    115.22 o 
   6   8   0       17.21       35.27      7.53 o 
   7   8   0        3.54        7.43      7.76 o 
   8   8   0     2197.15     2241.75     45.59 o 
   9   8   0       63.71       66.39     14.49 o 
  10   8   0        0.10       -1.91     10.70 o 
  11   8   0      318.70      368.98     47.72 o 
   1   9   0     1082.80     1242.48     58.47 o 
   2   9   0       11.79      -22.90     22.90 o 
   3   9   0     2152.20     2406.03    157.58 o 
   4   9   0     1250.71     1202.47    101.75 o 
   5   9   0      256.45      250.32     32.34 o 
   6   9   0      448.17      431.37     22.26 o 
   7   9   0     2848.83     2868.09     45.21 o 
   8   9   0       26.45        6.98      9.92 o 
   9   9   0      873.62      820.41     26.25 o 
  10   9   0       46.49       57.66     12.91 o 
  11   9   0      192.00      190.47     30.53 o 
   0  10   0     1601.22     1548.63     99.03 o 
   1  10   0        3.69       -7.87     14.30 o 
   2  10   0       22.53       28.21     17.39 o 
   3  10   0       22.38       30.35     17.95 o 
   4  10   0     1341.04     1287.00     60.57 o 
   5  10   0     1009.80      995.33     35.90 o 
   6  10   0      450.10      393.44     17.91 o 
   7  10   0     3965.69     4050.83     53.20 o 
   8  10   0        4.63       12.40      7.12 o 
   9  10   0      423.26      471.53     18.62 o 
  10  10   0      223.48      204.86     15.82 o 
  11  10   0       13.70       16.05      6.43 o 
   1  11   0      606.63      592.35     55.97 o 
   2  11   0     4751.39     5219.20    163.13 o 
   3  11   0      832.50      817.46     27.82 o 
   4  11   0     1288.74     1374.21     49.23 o 
   5  11   0      115.52      125.14      9.04 o 
   6  11   0      842.75      869.10     21.74 o 
   7  11   0      621.25      674.04     21.35 o 
   8  11   0     1455.89     1563.99     38.64 o 
   9  11   0       25.58       36.19     11.23 o 
  10  11   0        8.80        3.35      7.64 o 
   0  12   0      136.07      111.51     26.16 o 
   1  12   0        0.31        6.60      7.71 o 
   2  12   0      948.94     1081.11     44.33 o 
   3  12   0     2363.90     2516.79     50.73 o 
   4  12   0      465.23      487.58     22.26 o 
   5  12   0        0.17       -1.02      6.47 o 
   6  12   0      890.17      962.56     22.45 o 
   7  12   0        2.52        8.67      7.09 o 
   8  12   0      160.29      173.59     13.72 o 
   9  12   0       75.44       61.91     16.61 o 
  10  12   0      500.59      522.39     17.71 o 
   1  13   0      137.30      122.66     13.84 o 
   2  13   0      102.54       86.87     14.55 o 
   3  13   0      110.34       99.20     15.46 o 
   4  13   0      374.74      384.76     20.88 o 
   5  13   0      315.56      321.34     19.26 o 
   6  13   0      548.96      598.62     21.74 o 
   7  13   0        0.13       -1.11      6.12 o 
   8  13   0      599.45      544.17     17.80 o 
   9  13   0       61.30       51.42      8.43 o 
   0  14   0        2.12       11.81     16.38 o 
   1  14   0     2468.07     2257.66     54.15 o 
   2  14   0      161.00      155.81     22.95 o 
   3  14   0       16.43        7.77     14.79 o 
   4  14   0       50.13       47.11     11.70 o 
   5  14   0       10.61       31.11     14.35 o 
   6  14   0      116.50      134.43     12.47 o 
   7  14   0       41.02       46.16     10.80 o 
   8  14   0       40.30       47.61      6.73 o 
   9  14   0        0.12        4.16      8.50 o 
   1  15   0      148.63      121.41     16.87 o 
   2  15   0      463.52      515.48     38.90 o 
   3  15   0        7.09       40.01     23.76 o 
   4  15   0      394.73      379.36     19.76 o 
   5  15   0       59.59       32.38      8.59 o 
   6  15   0      414.65      430.79     22.38 o 
   7  15   0      115.14      124.19     15.51 o 
   8  15   0        0.09       13.08      9.25 o 
   0  16   0       67.13       78.02     21.38 o 
   1  16   0        0.12        3.41     10.49 o 
   2  16   0      166.57      170.64     25.87 o 
   3  16   0       25.41       37.20     12.32 o 
   4  16   0       45.61       32.92     10.30 o 
   5  16   0      226.14      219.77     17.94 o 
   6  16   0       30.13       33.11     15.48 o 
   7  16   0        4.32       22.70      6.46 o 
   1  17   0      159.42      114.78     21.80 o 
   2  17   0       58.89       35.77     10.67 o 
   3  17   0       58.14       32.31     11.33 o 
   4  17   0        0.85        3.56     11.73 o 
   5  17   0       67.23       73.96     14.51 o 
   6  17   0       37.36       33.85      9.61 o 
   0  18   0       23.67       12.02     10.15 o 
   1  18   0       93.81       78.77     15.83 o 
   2  18   0      157.57      189.07     12.16 o 
   3  18   0        0.91        0.14      6.73 o 
   4  18   0      135.40      138.64     16.23 o 
   1  19   0        0.42       63.80     56.28 o 
   2  19   0      350.63      304.27     20.45 o 
   1   0   1    21089.08    22302.04    109.18 o 
   2   0   1     4699.19     4055.36     48.39 o 
   3   0   1     2590.06     2590.14     48.83 o 
   4   0   1     6686.89     6826.99     83.47 o 
   5   0   1     3990.33     4459.01     89.76 o 
   6   0   1      902.15      835.64     73.85 o 
   7   0   1     1104.63     1352.45    102.37 o 
   8   0   1       37.82       23.87      8.14 o 
   9   0   1       69.33       79.23     11.21 o 
  10   0   1      119.57      124.10     13.82 o 
  11   0   1     1119.53     1018.65     29.29 o 
  12   0   1      143.26      144.18     20.79 o 
 -12   1   1       63.51       59.79     11.10 o 
 -11   1   1      105.43       92.69     10.45 o 
 -10   1   1     1880.27     1665.41     33.31 o 
  -9   1   1      750.04      672.87     22.12 o 
  -8   1   1     1023.60      927.17     23.75 o 
  -7   1   1     1214.26     1266.69     97.90 o 
  -6   1   1     1231.98     1126.95     65.23 o 
  -5   1   1     4189.81     4330.10     94.25 o 
  -4   1   1     2880.81     2766.56     57.85 o 
  -3   1   1    16859.91    17178.33    201.71 o 
  -2   1   1    24619.45    24212.59    239.89 o 
  -1   1   1     1660.95     1946.96     38.09 o 
   0   1   1    21205.15    22641.46     75.77 o 
   1   1   1     1679.00     1956.56     26.07 o 
   2   1   1    24943.53    24138.38    158.17 o 
   3   1   1    17201.89    17427.43    162.53 o 
   4   1   1     2804.16     2561.98     70.51 o 
   5   1   1     3936.68     3994.42     75.29 o 
   6   1   1     1285.37     1255.84     88.79 o 
   7   1   1     1133.28     1171.01     94.13 o 
   8   1   1     1022.85      956.02     23.81 o 
   9   1   1      745.66      644.56     21.63 o 
  10   1   1     1845.04     1634.12     32.67 o 
  11   1   1       89.21       63.75      9.41 o 
  12   1   1       70.19       54.55     10.93 o 
 -12   2   1       10.71        8.97      7.88 o 
 -11   2   1      388.38      384.32     15.37 o 
 -10   2   1        1.06        6.46      6.90 o 
  -9   2   1       37.16       28.38      7.10 o 
  -8   2   1      227.34      206.97     11.48 o 
  -7   2   1       29.92      -18.77     25.64 o 
  -6   2   1        8.56        2.00     15.71 o 
  -5   2   1      856.38      773.52     43.56 o 
  -4   2   1     1714.41     1506.30    106.29 o 
  -3   2   1     1490.16     1345.76     29.59 o 
  -2   2   1    10145.87     9575.60    137.78 o 
  -1   2   1    24420.49    24852.15    157.85 o 
   0   2   1     8519.81     7476.88     57.24 o 
   1   2   1    24493.64    24539.38    147.34 o 
   2   2   1     9962.94     9644.92     78.96 o 
   3   2   1     1394.66     1318.42     34.17 o 
   4   2   1     1618.07     1594.42     45.20 o 
   5   2   1      830.88      757.88     34.63 o 
   6   2   1        4.49       16.44     20.99 o 
   7   2   1       35.26       19.72     25.93 o 
   8   2   1      242.31      219.49     13.46 o 
   9   2   1       32.69       28.84      8.08 o 
  10   2   1        0.27        3.47      6.42 o 
  11   2   1      419.44      412.28     15.84 o 
  12   2   1       10.15       12.69      8.23 o 
 -12   3   1        2.91        9.98      9.30 o 
 -11   3   1       94.15       67.99      9.75 o 
 -10   3   1      933.14      905.68     25.74 o 
  -9   3   1       95.83      102.66     11.64 o 
  -8   3   1     1628.38     1492.59     28.24 o 
  -7   3   1       56.61       89.19     33.86 o 
  -6   3   1      413.78      419.25     37.74 o 
  -5   3   1     3103.85     3408.85     92.64 o 
  -4   3   1     2368.93     2608.43     77.09 o 
  -3   3   1      968.29      778.60     64.50 o 
  -2   3   1     3367.56     2897.46     54.47 o 
  -1   3   1    11165.59    10403.19     91.94 o 
   0   3   1     2994.18     2497.93     38.08 o 
   1   3   1    11175.44    10385.33    222.28 o 
   2   3   1     3285.86     2775.69     48.64 o 
   3   3   1      935.53      841.79     28.55 o 
   4   3   1     2340.81     2562.64     54.34 o 
   5   3   1     3104.59     3319.58     88.46 o 
   6   3   1      452.53      498.91     44.95 o 
   7   3   1       55.96       78.66     50.91 o 
   8   3   1     1750.94     1593.33     29.35 o 
   9   3   1       88.19       89.55      9.02 o 
  10   3   1     1034.84      973.35     29.54 o 
  11   3   1       90.49       75.95      8.30 o 
  12   3   1        1.06        2.66      7.48 o 
 -12   4   1        8.50       -2.03      8.56 o 
 -11   4   1      344.97      329.08     23.25 o 
 -10   4   1      122.69      113.62      9.78 o 
  -9   4   1      547.77      498.62     18.02 o 
  -8   4   1      273.72      301.19     12.97 o 
  -7   4   1     1278.87     1246.53     99.05 o 
  -6   4   1     2281.36     2322.41    102.61 o 
  -5   4   1     6448.98     6942.62    135.42 o 
  -4   4   1     5182.66     5778.91    120.38 o 
  -3   4   1     2845.03     2788.48    112.14 o 
  -2   4   1     3575.85     3492.97     59.48 o 
  -1   4   1     6543.03     5594.39    128.09 o 
   0   4   1     4364.53     3964.54     90.58 o 
   1   4   1     6329.18     5568.24     85.34 o 
   2   4   1     3433.02     3418.82     57.43 o 
   3   4   1     2728.95     2792.73     51.10 o 
   4   4   1     5225.82     5701.67     81.55 o 
   5   4   1     6401.25     6634.92    198.50 o 
   6   4   1     2271.53     2301.22    126.68 o 
   7   4   1     1248.57     1223.36    151.21 o 
   8   4   1      252.05      267.12     13.47 o 
   9   4   1      541.34      523.47     18.47 o 
  10   4   1      126.18      132.43     10.10 o 
  11   4   1      312.40      280.94     16.41 o 
  12   4   1        8.34        9.22      6.15 o 
 -12   5   1       43.97       39.88      9.97 o 
 -11   5   1        6.12       17.72      9.69 o 
 -10   5   1      229.71      223.93     16.57 o 
  -9   5   1       14.40       16.55      6.96 o 
  -8   5   1      777.14      731.03     19.70 o 
  -7   5   1      173.45      154.13     10.95 o 
  -6   5   1      650.85      644.79     58.21 o 
  -5   5   1      324.73      355.23     36.42 o 
  -4   5   1      223.83      246.77     29.99 o 
  -3   5   1     1472.61     1586.46     41.37 o 
  -2   5   1     1309.16     1283.28     39.93 o 
  -1   5   1      211.35      220.23     12.90 o 
   0   5   1     6978.59     6532.44    102.80 o 
   1   5   1      236.00      268.39     19.62 o 
   2   5   1     1365.52     1360.47     39.45 o 
   3   5   1     1506.61     1687.28     50.06 o 
   4   5   1      208.62      234.97     32.88 o 
   5   5   1      413.29      434.57     46.63 o 
   6   5   1      671.83      660.75     73.93 o 
   7   5   1      179.66      150.94     10.72 o 
   8   5   1      757.61      698.38     20.95 o 
   9   5   1       15.09       11.65      7.09 o 
  10   5   1      214.44      202.47     14.45 o 
  11   5   1        7.66       13.71      8.22 o 
  12   5   1       50.69       31.62      9.39 o 
 -12   6   1      506.61      489.95     23.43 o 
 -11   6   1      100.40      112.71     12.95 o 
 -10   6   1      232.53      259.64     20.94 o 
  -9   6   1       25.19       35.93      8.34 o 
  -8   6   1      784.56      761.42     20.44 o 
  -7   6   1      279.38      279.78     12.39 o 
  -6   6   1     1746.79     1649.77     97.44 o 
  -5   6   1      408.21      479.28     38.37 o 
  -4   6   1      239.28      231.47     26.11 o 
  -3   6   1      643.59      718.21     33.78 o 
  -2   6   1      962.03      919.60     37.62 o 
  -1   6   1     7453.96     7465.60    140.59 o 
   0   6   1     1621.15     1365.02     64.67 o 
   1   6   1     7517.17     7776.11    175.41 o 
   2   6   1     1030.63      939.86     36.93 o 
   3   6   1      676.59      710.10     35.50 o 
   4   6   1      186.20      198.99     26.43 o 
   5   6   1      395.36      426.14     39.55 o 
   6   6   1     1912.93     1898.38     97.95 o 
   7   6   1      291.09      311.75     17.90 o 
   8   6   1      810.18      826.25     23.47 o 
   9   6   1       25.50       41.76     10.14 o 
  10   6   1      237.64      235.21     15.27 o 
  11   6   1      102.43      111.29     10.92 o 
  12   6   1      497.34      451.22     22.01 o 
 -12   7   1        8.89        2.00      7.68 o 
 -11   7   1       39.57       31.50      9.97 o 
 -10   7   1      196.84      218.34     19.33 o 
  -9   7   1       65.35       68.11     14.82 o 
  -8   7   1      284.18      264.27     13.49 o 
  -7   7   1      531.78      516.66     19.37 o 
  -6   7   1      152.30       80.46     31.68 o 
  -5   7   1      256.04      259.15     37.44 o 
  -4   7   1     1447.01     1477.99     69.44 o 
  -3   7   1     1539.61     1564.10     65.85 o 
  -2   7   1      459.94      413.68     30.42 o 
  -1   7   1     2362.66     2526.55     70.12 o 
   0   7   1      116.65      100.53     17.88 o 
   1   7   1     2303.62     2494.39     72.47 o 
   2   7   1      424.03      378.30     29.34 o 
   3   7   1     1482.44     1406.70     51.02 o 
   4   7   1     1484.16     1544.03     68.03 o 
   5   7   1      215.99      173.67     26.81 o 
   6   7   1      132.89       68.97     27.24 o 
   7   7   1      583.34      557.84     19.77 o 
   8   7   1      331.54      308.59     18.90 o 
   9   7   1       68.48       58.85     11.10 o 
  10   7   1      204.16      235.62     19.45 o 
  11   7   1       43.32       45.31      6.98 o 
  12   7   1        7.53       24.99      8.49 o 
 -11   8   1      168.06      172.44     13.59 o 
 -10   8   1       27.77       51.41     12.97 o 
  -9   8   1      796.34      778.56     34.09 o 
  -8   8   1      820.51      832.49     30.19 o 
  -7   8   1     1541.21     1520.62     31.38 o 
  -6   8   1      636.16      632.15     23.09 o 
  -5   8   1      135.73       98.66     26.77 o 
  -4   8   1      122.42       93.56     25.98 o 
  -3   8   1     1170.12     1104.03     67.02 o 
  -2   8   1     2057.25     2035.09     69.48 o 
  -1   8   1     1592.50     1581.90     61.30 o 
   0   8   1     1087.25     1164.29     52.30 o 
   1   8   1     1665.43     1642.97     61.89 o 
   2   8   1     2017.38     2026.46     94.03 o 
   3   8   1     1193.52     1042.15     53.50 o 
   4   8   1      135.43      104.27     22.03 o 
   5   8   1      128.09       72.47     31.55 o 
   6   8   1      636.32      651.30     33.91 o 
   7   8   1     1441.68     1461.77     33.79 o 
   8   8   1      812.24      848.57     31.08 o 
   9   8   1      766.39      745.41     26.50 o 
  10   8   1       33.34       46.11      9.43 o 
  11   8   1      165.64      129.34     22.91 o 
 -11   9   1      201.30      205.27     13.31 o 
 -10   9   1     1047.28     1060.43     65.43 o 
  -9   9   1      544.69      561.07     29.06 o 
  -8   9   1     1257.97     1312.18     36.79 o 
  -7   9   1      128.74      144.70     12.49 o 
  -6   9   1      121.79      122.67     10.64 o 
  -5   9   1     1869.19     1867.23     76.06 o 
  -4   9   1      215.69      158.64     34.24 o 
  -3   9   1      334.48      332.84     41.96 o 
  -2   9   1      491.81      459.28     43.93 o 
  -1   9   1     2768.54     2799.29     87.04 o 
   0   9   1     7236.55     7946.36    145.72 o 
   1   9   1     2786.96     2985.74     89.51 o 
   2   9   1      581.11      590.78     50.51 o 
   3   9   1      360.16      402.84     44.50 o 
   4   9   1      208.25      184.23     32.45 o 
   5   9   1     1855.68     1858.19     43.26 o 
   6   9   1      137.93      130.81     11.30 o 
   7   9   1      140.85      149.36     12.80 o 
   8   9   1     1166.44     1184.61     33.96 o 
   9   9   1      563.80      600.44     23.29 o 
  10   9   1     1026.50      900.34     32.64 o 
  11   9   1      203.26      185.91     24.49 o 
 -11  10   1       23.89       26.89      6.88 o 
 -10  10   1       39.31       48.56     10.74 o 
  -9  10   1       81.82       92.92     10.20 o 
  -8  10   1      127.54      130.86     27.91 o 
  -7  10   1       21.38       28.22     10.89 o 
  -6  10   1        6.67        5.20      7.72 o 
  -5  10   1      790.39      766.47     19.57 o 
  -4  10   1      452.81      477.59     32.15 o 
  -3  10   1      250.60      290.92     39.32 o 
  -2  10   1     1432.21     1491.57     82.80 o 
  -1  10   1      376.51      310.43     32.86 o 
   0  10   1     3415.47     3526.02    105.14 o 
   1  10   1      354.06      335.06     33.63 o 
   2  10   1     1345.36     1477.54     94.06 o 
   3  10   1      224.20      152.81     39.47 o 
   4  10   1      434.52      415.13     45.11 o 
   5  10   1      770.13      737.62     18.56 o 
   6  10   1       13.12       13.18      6.96 o 
   7  10   1       29.08       33.55      8.51 o 
   8  10   1      116.52      120.85     10.62 o 
   9  10   1      104.09      104.43     11.32 o 
  10  10   1       32.94       44.56     12.17 o 
  11  10   1       15.88       10.69      9.79 o 
 -10  11   1       86.22       70.93     10.51 o 
  -9  11   1      121.47      119.79     10.59 o 
  -8  11   1     1046.44     1104.49     28.93 o 
  -7  11   1     1477.43     1580.75     31.89 o 
  -6  11   1      240.03      248.10     12.67 o 
  -5  11   1     1578.83     1629.72     61.91 o 
  -4  11   1       45.36       31.15     11.84 o 
  -3  11   1     6081.80     6371.00     85.14 o 
  -2  11   1      517.23      571.39     56.10 o 
  -1  11   1      136.55      161.28     34.43 o 
   0  11   1       41.34       -6.83     16.59 o 
   1  11   1      128.60      181.36     47.44 o 
   2  11   1      530.98      580.60     56.18 o 
   3  11   1     5954.38     6173.75    202.38 o 
   4  11   1       36.55       14.65     16.40 o 
   5  11   1     1475.80     1516.18     35.25 o 
   6  11   1      229.77      231.60     12.47 o 
   7  11   1     1530.34     1566.67     44.19 o 
   8  11   1     1060.03     1086.89     24.71 o 
   9  11   1      120.07      110.57     10.63 o 
  10  11   1       90.57       85.77     10.98 o 
 -10  12   1       39.39       25.84      8.84 o 
  -9  12   1       67.34       73.27      8.14 o 
  -8  12   1      556.06      617.56     27.27 o 
  -7  12   1      177.81      175.85     13.51 o 
  -6  12   1      350.33      382.75     14.84 o 
  -5  12   1      693.67      709.36     22.68 o 
  -4  12   1     1041.48     1142.05     32.37 o 
  -3  12   1      634.25      673.67     29.52 o 
  -2  12   1      695.68      662.43     33.21 o 
  -1  12   1      132.84      122.65     12.43 o 
   0  12   1       61.44       43.44     31.20 o 
   1  12   1      122.71      104.73     14.24 o 
   2  12   1      730.97      692.80     33.92 o 
   3  12   1      598.91      633.14     26.60 o 
   4  12   1     1175.55     1244.26     34.40 o 
   5  12   1      671.24      687.12     21.20 o 
   6  12   1      299.43      319.11     15.68 o 
   7  12   1      165.03      163.12     11.65 o 
   8  12   1      533.15      549.24     17.70 o 
   9  12   1       68.77       87.04     12.01 o 
  10  12   1       36.38       25.37      6.67 o 
  -9  13   1      225.91      197.42      9.60 o 
  -8  13   1      100.68       79.01     14.96 o 
  -7  13   1        0.30        7.45      9.46 o 
  -6  13   1       30.90       26.84      9.49 o 
  -5  13   1       26.02       35.49      9.95 o 
  -4  13   1       32.78       43.96     10.28 o 
  -3  13   1       28.05       33.97     15.48 o 
  -2  13   1      131.68      116.30     21.64 o 
  -1  13   1     1732.57     1688.94     65.73 o 
   0  13   1      195.44      198.23     18.98 o 
   1  13   1     1747.97     1633.78     69.56 o 
   2  13   1      109.01       91.94     13.36 o 
   3  13   1       38.48       38.48     11.80 o 
   4  13   1       36.44       39.22     10.01 o 
   5  13   1       37.53       55.55     11.33 o 
   6  13   1       38.17       40.51      8.03 o 
   7  13   1        0.60       -3.66      6.44 o 
   8  13   1      111.93      114.58     10.33 o 
   9  13   1      239.33      237.01     16.88 o 
  -8  14   1       46.36       26.92      7.98 o 
  -7  14   1       23.66       23.13      9.45 o 
  -6  14   1       48.14       45.14     12.04 o 
  -5  14   1      154.11      162.69     14.64 o 
  -4  14   1      169.25      150.54     14.29 o 
  -3  14   1      208.83      174.71     25.09 o 
  -2  14   1      611.59      602.44     40.73 o 
  -1  14   1       29.85       47.46     13.13 o 
   0  14   1       36.51       47.38     24.86 o 
   1  14   1       33.96       48.00     13.27 o 
   2  14   1      614.86      550.16     39.17 o 
   3  14   1      189.20      154.75     17.67 o 
   4  14   1      172.88      176.80     15.45 o 
   5  14   1      159.08      192.74     15.54 o 
   6  14   1       50.71       53.35      9.96 o 
   7  14   1       23.27       28.90      6.22 o 
   8  14   1       51.84       37.21     12.37 o 
  -8  15   1       11.53        1.43      5.35 o 
  -7  15   1        6.04       -0.38      9.81 o 
  -6  15   1       21.44       30.37     10.68 o 
  -5  15   1      413.22      381.57     29.91 o 
  -4  15   1       47.13       44.90     11.49 o 
  -3  15   1      238.95      230.53     19.51 o 
  -2  15   1      126.46      118.04     23.99 o 
  -1  15   1      225.85      216.71     20.08 o 
   0  15   1        2.17       13.70     11.86 o 
   1  15   1      243.46      223.89     16.51 o 
   2  15   1      150.26      142.97     23.96 o 
   3  15   1      265.03      307.16     30.38 o 
   4  15   1       47.88       43.05     12.03 o 
   5  15   1      427.48      406.48     19.39 o 
   6  15   1       24.64       26.86      7.96 o 
   7  15   1        8.96        7.98      7.61 o 
   8  15   1       13.10        7.67      9.63 o 
  -7  16   1       12.28        6.28      5.48 o 
  -6  16   1      333.72      307.19     49.13 o 
  -5  16   1       51.13       55.56     15.65 o 
  -4  16   1      423.39      458.06     34.02 o 
  -3  16   1      148.93      121.68     15.25 o 
  -2  16   1     1006.47     1039.48     53.26 o 
  -1  16   1      138.08      106.62     23.03 o 
   0  16   1      280.59      265.41     21.59 o 
   1  16   1      129.89       98.40     12.35 o 
   2  16   1     1031.70      990.06     51.52 o 
   3  16   1      137.24      145.95     16.23 o 
   4  16   1      409.03      443.77     23.40 o 
   5  16   1       54.37       59.79      8.59 o 
   6  16   1      361.42      344.05     13.73 o 
   7  16   1       14.55       -0.84      8.45 o 
  -6  17   1       41.21       30.03      9.58 o 
  -5  17   1       85.71       85.25     14.87 o 
  -4  17   1       54.13       37.23     14.43 o 
  -3  17   1      299.87      319.70     19.20 o 
  -2  17   1       48.68       37.55     10.79 o 
  -1  17   1        9.52        7.10      9.89 o 
   0  17   1       53.96       61.00      9.92 o 
   1  17   1       14.01       13.57      9.65 o 
   2  17   1       45.05       42.68     11.98 o 
   3  17   1      327.33      338.94     20.23 o 
   4  17   1       55.66       32.56      8.99 o 
   5  17   1       65.03       51.41      8.56 o 
   6  17   1       45.59       50.85     10.34 o 
  -4  18   1      401.74      438.13     19.27 o 
  -3  18   1      101.32      109.61     12.51 o 
  -2  18   1      566.00      578.50     19.02 o 
  -1  18   1      277.39      313.10     17.91 o 
   0  18   1       10.98       18.53      8.00 o 
   1  18   1      302.18      288.87     24.68 o 
   2  18   1      535.62      592.78     23.97 o 
   3  18   1      107.75      103.76     11.13 o 
   4  18   1      371.89      331.03     33.99 o 
  -2  19   1       66.16       62.27     12.04 o 
  -1  19   1      147.07      133.23     14.55 o 
   0  19   1      342.45      362.14     19.72 o 
   1  19   1      140.75      128.87     10.19 o 
   2  19   1       63.97       69.39     26.82 o 
   0   0   2     3638.41     3834.30     60.21 o 
   1   0   2     7614.69     8163.93    145.33 o 
   2   0   2      122.70      152.57     17.82 o 
   3   0   2      398.16      290.99     21.03 o 
   4   0   2      372.43      390.41     38.49 o 
   5   0   2     7702.31     9003.70    187.09 o 
   6   0   2     3380.09     3654.41    114.64 o 
   7   0   2      532.73      655.19     71.04 o 
   8   0   2     1176.77     1119.02     28.16 o 
   9   0   2      164.22      156.30     11.86 o 
  10   0   2      730.55      744.69     27.65 o 
  11   0   2      251.84      260.55     15.68 o 
  12   0   2        1.96        6.97      7.64 o 
 -12   1   2       91.14      127.59     15.11 o 
 -11   1   2      764.83      746.05     62.17 o 
 -10   1   2      116.29      104.32     10.24 o 
  -9   1   2      672.36      606.64     18.82 o 
  -8   1   2      179.66      158.86     20.05 o 
  -7   1   2     1043.96     1002.69     88.58 o 
  -6   1   2      867.82      992.14     63.52 o 
  -5   1   2     2020.00     2186.87     68.86 o 
  -4   1   2      706.93      608.24     59.89 o 
  -3   1   2     4662.40     5067.33    100.49 o 
  -2   1   2     9793.94     9130.56    183.77 o 
  -1   1   2    14000.62    13156.29    172.89 o 
   0   1   2     5519.38     4608.22     37.22 o 
   1   1   2    14285.64    13309.38    213.85 o 
   2   1   2     9910.69     9221.27     90.67 o 
   3   1   2     4488.01     4748.89     77.38 o 
   4   1   2      634.67      625.41     36.76 o 
   5   1   2     1952.74     2030.41     70.29 o 
   6   1   2      931.34     1038.95     81.35 o 
   7   1   2     1100.17     1037.69    112.34 o 
   8   1   2      204.90      179.79     13.39 o 
   9   1   2      623.28      555.43     20.08 o 
  10   1   2      131.07      133.21     19.74 o 
  11   1   2      814.51      786.51     25.80 o 
  12   1   2      100.09      121.17     14.32 o 
 -12   2   2      119.85      111.38     14.14 o 
 -11   2   2        8.99        9.56      7.93 o 
 -10   2   2      180.22      173.46     12.25 o 
  -9   2   2      431.18      387.35     15.68 o 
  -8   2   2       69.41       64.33      7.09 o 
  -7   2   2      407.67      356.46     54.84 o 
  -6   2   2      913.63      817.41     58.96 o 
  -5   2   2     1995.00     2224.99     83.87 o 
  -4   2   2      998.42      996.44     52.29 o 
  -3   2   2     5177.13     5486.36     94.35 o 
  -2   2   2     4314.03     3888.57     95.64 o 
  -1   2   2     2682.08     2603.07     61.41 o 
   0   2   2      449.29      496.67     12.87 o 
   1   2   2     2748.70     2541.24     32.51 o 
   2   2   2     4441.04     3999.15     53.37 o 
   3   2   2     4965.92     5158.05     79.70 o 
   4   2   2      907.32      954.53     40.41 o 
   5   2   2     1856.05     2124.24     65.21 o 
   6   2   2      942.02      814.05    105.60 o 
   7   2   2      379.73      305.30     47.01 o 
   8   2   2       84.76       60.85      8.54 o 
   9   2   2      415.07      393.03     17.40 o 
  10   2   2      163.75      156.97     11.63 o 
  11   2   2       13.07        5.26      6.27 o 
  12   2   2      112.74      101.32     13.10 o 
 -12   3   2       97.92       68.19     11.80 o 
 -11   3   2      273.73      243.18     13.47 o 
 -10   3   2       30.86       19.08      8.22 o 
  -9   3   2      270.06      258.22     16.28 o 
  -8   3   2      480.53      463.58     17.86 o 
  -7   3   2      488.29      550.27     52.72 o 
  -6   3   2     1883.47     1949.17     77.60 o 
  -5   3   2     2304.03     2468.33     94.29 o 
  -4   3   2     3875.49     4013.52     95.88 o 
  -3   3   2     9893.09    10002.95    131.21 o 
  -2   3   2     1169.68     1184.82     45.47 o 
  -1   3   2    35304.95    35639.75    191.68 o 
   0   3   2    16405.59    14574.21     71.57 o 
   1   3   2    35480.15    35470.67    155.27 o 
   2   3   2     1058.30     1035.15     33.89 o 
   3   3   2     9997.35    10137.80    103.11 o 
   4   3   2     4112.74     4068.39     81.78 o 
   5   3   2     2198.96     2224.62     66.44 o 
   6   3   2     1819.75     1881.65    108.66 o 
   7   3   2      509.93      526.00     97.45 o 
   8   3   2      471.37      434.82     16.07 o 
   9   3   2      265.82      265.65     14.99 o 
  10   3   2       36.07       31.01      7.86 o 
  11   3   2      277.54      243.67     15.82 o 
  12   3   2      102.39       93.09     12.39 o 
 -12   4   2       94.34       96.58     14.12 o 
 -11   4   2      153.83      138.38     15.00 o 
 -10   4   2      501.64      494.85     20.97 o 
  -9   4   2      179.18      179.58     14.56 o 
  -8   4   2      104.54       94.31     10.18 o 
  -7   4   2      634.94      607.19    109.63 o 
  -6   4   2      133.42      130.52     22.33 o 
  -5   4   2      146.94      121.41     26.13 o 
  -4   4   2     1314.66     1412.05     61.48 o 
  -3   4   2      253.18      326.17     27.80 o 
  -2   4   2     1254.90     1201.09     39.44 o 
  -1   4   2      303.65      306.69     18.07 o 
   0   4   2    10347.84     9782.77    103.65 o 
   1   4   2      321.28      363.01     23.28 o 
   2   4   2     1162.12     1113.89     35.97 o 
   3   4   2      250.13      298.96     17.98 o 
   4   4   2     1373.07     1512.78     45.78 o 
   5   4   2      153.76      168.32     50.09 o 
   6   4   2      156.87       82.47     29.93 o 
   7   4   2      622.70      517.20    101.26 o 
   8   4   2      119.38      122.86     10.19 o 
   9   4   2      191.49      192.78     12.28 o 
  10   4   2      502.97      475.09     16.96 o 
  11   4   2      172.87      161.04     29.98 o 
  12   4   2       98.23       91.53     16.46 o 
 -12   5   2       91.55       96.59     13.51 o 
 -11   5   2      271.87      288.53     18.43 o 
 -10   5   2      171.55      152.39     13.29 o 
  -9   5   2       43.15       25.12      9.64 o 
  -8   5   2      411.38      410.91     18.76 o 
  -7   5   2     1285.85     1265.45     37.87 o 
  -6   5   2      202.67      232.33     36.83 o 
  -5   5   2       62.19       52.22     18.56 o 
  -4   5   2     1692.42     1762.19     71.93 o 
  -3   5   2     4209.84     4330.96     80.78 o 
  -2   5   2    16643.16    16488.96    171.84 o 
  -1   5   2     4415.74     4252.74     59.44 o 
   0   5   2      218.61      153.90     12.39 o 
   1   5   2     4390.71     4374.37     86.30 o 
   2   5   2    16780.54    16636.18    146.97 o 
   3   5   2     4265.53     4288.17     81.79 o 
   4   5   2     1758.73     1765.64     56.05 o 
   5   5   2       63.28       57.47     40.34 o 
   6   5   2      181.64      145.84     89.03 o 
   7   5   2     1270.09     1279.95     26.27 o 
   8   5   2      434.45      437.56     16.67 o 
   9   5   2       30.14       28.69      7.44 o 
  10   5   2      167.17      125.57     15.10 o 
  11   5   2      248.12      285.90     16.73 o 
  12   5   2       88.34       85.71     20.82 o 
 -12   6   2       52.77       38.05     14.64 o 
 -11   6   2      188.67      171.52     14.67 o 
 -10   6   2      250.83      259.48     20.90 o 
  -9   6   2      668.88      673.51     25.46 o 
  -8   6   2       61.14       53.56      9.56 o 
  -7   6   2      268.96      277.03     14.18 o 
  -6   6   2      143.47      173.93     33.97 o 
  -5   6   2      939.18     1020.27     60.96 o 
  -4   6   2     1823.12     1982.28     76.19 o 
  -3   6   2      572.96      639.46     41.83 o 
  -2   6   2     2098.74     2094.30     59.74 o 
  -1   6   2      144.70       80.19     11.26 o 
   0   6   2     5817.08     5920.37     92.20 o 
   1   6   2      162.07      116.00     14.85 o 
   2   6   2     2096.80     2101.76     54.11 o 
   3   6   2      565.99      620.06     34.42 o 
   4   6   2     1839.20     1992.07     74.39 o 
   5   6   2      945.22     1005.87     58.30 o 
   6   6   2      157.49      160.93     31.56 o 
   7   6   2      263.76      278.40     14.84 o 
   8   6   2       82.20       75.85      9.66 o 
   9   6   2      717.13      713.40     26.53 o 
  10   6   2      246.08      209.43     14.66 o 
  11   6   2      199.39      174.88     11.08 o 
  12   6   2       50.33       30.09      8.78 o 
 -12   7   2       21.20       33.10      9.01 o 
 -11   7   2       16.37        1.96      8.26 o 
 -10   7   2      189.00      149.27     19.18 o 
  -9   7   2      137.48      145.22     18.70 o 
  -8   7   2     1114.25     1102.90     28.36 o 
  -7   7   2     2523.98     2676.79     49.67 o 
  -6   7   2     1163.91     1173.95     33.87 o 
  -5   7   2      161.72      127.49     25.87 o 
  -4   7   2      551.55      448.61     39.68 o 
  -3   7   2     5063.87     5523.29    124.20 o 
  -2   7   2      461.15      443.33     29.74 o 
  -1   7   2     1307.45     1233.76     46.63 o 
   0   7   2      590.52      527.20     34.12 o 
   1   7   2     1430.12     1357.92     44.16 o 
   2   7   2      526.16      492.98     29.34 o 
   3   7   2     5170.57     5413.74    101.87 o 
   4   7   2      623.29      475.22     39.08 o 
   5   7   2      158.33      122.02     24.54 o 
   6   7   2     1172.49     1170.36     78.42 o 
   7   7   2     2481.14     2600.88     53.78 o 
   8   7   2     1115.97     1110.87     33.13 o 
   9   7   2      116.90      116.62     13.33 o 
  10   7   2      187.75      153.78     12.78 o 
  11   7   2       10.11        1.23      5.46 o 
  12   7   2       19.27       17.88      8.70 o 
 -11   8   2      238.75      271.24     16.13 o 
 -10   8   2       49.02       49.26     16.58 o 
  -9   8   2      101.56       99.76     16.31 o 
  -8   8   2      665.91      694.07     27.62 o 
  -7   8   2      229.57      209.56     16.06 o 
  -6   8   2      451.88      422.49     19.45 o 
  -5   8   2      346.91      360.73     45.26 o 
  -4   8   2     1097.02     1090.55     64.14 o 
  -3   8   2     2115.47     1934.74     78.82 o 
  -2   8   2     1086.03     1055.91     50.81 o 
  -1   8   2     4235.44     4462.28    104.29 o 
   0   8   2     2432.56     2823.94     93.40 o 
   1   8   2     4177.90     4431.93    101.50 o 
   2   8   2     1051.16     1059.57     55.14 o 
   3   8   2     2274.98     2134.97     89.43 o 
   4   8   2     1064.41      989.82     58.14 o 
   5   8   2      412.64      356.21     37.81 o 
   6   8   2      430.73      457.36     18.05 o 
   7   8   2      201.12      213.37     22.34 o 
   8   8   2      657.30      687.98     26.81 o 
   9   8   2       97.48       78.36     11.64 o 
  10   8   2       46.30       46.91      9.31 o 
  11   8   2      223.14      226.28     14.15 o 
 -11   9   2       22.52       51.50     10.48 o 
 -10   9   2       20.83       23.93     11.06 o 
  -9   9   2       61.48       50.98     14.17 o 
  -8   9   2      637.92      680.42     27.21 o 
  -7   9   2     1067.36     1081.99     33.55 o 
  -6   9   2       65.99       42.10     12.38 o 
  -5   9   2      153.72      144.02     15.38 o 
  -4   9   2      854.36      926.41    102.13 o 
  -3   9   2      206.33      181.11     32.39 o 
  -2   9   2      385.84      428.67     43.40 o 
  -1   9   2     2650.60     2861.60     88.65 o 
   0   9   2      324.64      348.17     32.62 o 
   1   9   2     2597.65     2781.38     87.37 o 
   2   9   2      351.47      354.85     39.15 o 
   3   9   2      178.87      154.52     29.63 o 
   4   9   2      763.64      764.26     61.14 o 
   5   9   2      149.43      128.77     15.21 o 
   6   9   2       91.99       87.89     19.31 o 
   7   9   2     1126.41     1230.74     35.07 o 
   8   9   2      664.26      685.81     26.85 o 
   9   9   2       66.17       72.96     11.35 o 
  10   9   2       24.34       22.23      7.46 o 
  11   9   2       20.42       32.10      9.99 o 
 -11  10   2      145.16      129.56     22.38 o 
 -10  10   2      492.22      539.41     17.16 o 
  -9  10   2      183.43      198.94     18.33 o 
  -8  10   2     1357.45     1382.56     36.43 o 
  -7  10   2      162.79      153.89     15.13 o 
  -6  10   2      718.47      663.70     25.88 o 
  -5  10   2      435.46      409.25     16.60 o 
  -4  10   2      194.19      210.42     17.51 o 
  -3  10   2     2452.05     2798.62    118.99 o 
  -2  10   2      181.66      158.84     30.67 o 
  -1  10   2     1244.42     1225.36     62.97 o 
   0  10   2       14.76        9.21     13.31 o 
   1  10   2     1193.51     1273.69     64.16 o 
   2  10   2      206.65      119.84     28.08 o 
   3  10   2     2393.08     2758.38    116.66 o 
   4  10   2      195.95      209.66     33.83 o 
   5  10   2      458.74      408.13     14.17 o 
   6  10   2      678.65      667.89     21.80 o 
   7  10   2      160.14      123.91     11.15 o 
   8  10   2     1281.96     1205.06     33.76 o 
   9  10   2      188.92      168.09     13.42 o 
  10  10   2      464.55      474.72     18.92 o 
  11  10   2      143.64      118.29     15.84 o 
 -10  11   2      206.49      171.43      9.67 o 
  -9  11   2      614.69      640.40     20.34 o 
  -8  11   2      197.86      258.29     15.73 o 
  -7  11   2      741.15      830.28     32.01 o 
  -6  11   2      220.49      215.32     15.90 o 
  -5  11   2      146.89      139.81     10.03 o 
  -4  11   2       58.01       69.61      9.86 o 
  -3  11   2      347.08      314.35     18.91 o 
  -2  11   2      242.18      239.88     15.10 o 
  -1  11   2       27.83       61.22     23.88 o 
   0  11   2      235.96      278.82     34.65 o 
   1  11   2       11.32       17.13     16.96 o 
   2  11   2      273.47      296.57     43.68 o 
   3  11   2      326.95      279.74     14.91 o 
   4  11   2       63.56       48.74     18.83 o 
   5  11   2      153.55      137.95     11.49 o 
   6  11   2      232.39      258.40     14.19 o 
   7  11   2      804.65      868.55     34.37 o 
   8  11   2      175.43      192.36     15.31 o 
   9  11   2      606.54      628.50     24.40 o 
  10  11   2      198.75      183.13     13.33 o 
 -10  12   2      111.74      100.80      9.07 o 
  -9  12   2      393.84      394.51     14.95 o 
  -8  12   2      115.19      154.47     12.27 o 
  -7  12   2      316.92      325.74     15.41 o 
  -6  12   2      167.73      157.44     12.21 o 
  -5  12   2     1217.48     1335.94     46.53 o 
  -4  12   2      679.02      701.54     27.02 o 
  -3  12   2     1000.27     1013.57     39.40 o 
  -2  12   2     1703.62     1628.75     40.17 o 
  -1  12   2      573.60      516.20     19.89 o 
   0  12   2     1676.76     1471.56     35.67 o 
   1  12   2      546.41      512.72     27.98 o 
   2  12   2     1612.75     1547.79     54.84 o 
   3  12   2      997.25     1047.03     33.72 o 
   4  12   2      684.57      741.65     27.13 o 
   5  12   2     1204.34     1240.77     29.57 o 
   6  12   2      169.32      149.63     11.87 o 
   7  12   2      315.44      318.06     14.83 o 
   8  12   2      133.46      131.10     11.98 o 
   9  12   2      417.06      410.64     15.64 o 
  10  12   2      120.32      126.30     10.17 o 
  -9  13   2       19.51       14.17      5.15 o 
  -8  13   2      195.48      168.86     14.37 o 
  -7  13   2       20.85       35.85      8.69 o 
  -6  13   2      899.43      990.98     29.79 o 
  -5  13   2      384.84      400.78     20.72 o 
  -4  13   2      711.51      756.38     32.96 o 
  -3  13   2      138.73      148.35     22.67 o 
  -2  13   2      335.91      295.87     28.20 o 
  -1  13   2      547.95      529.63     48.89 o 
   0  13   2      559.82      507.19     32.35 o 
   1  13   2      555.86      510.61     35.27 o 
   2  13   2      344.88      310.97     20.05 o 
   3  13   2      136.90      154.23     17.60 o 
   4  13   2      713.73      765.40     28.39 o 
   5  13   2      384.95      355.21     20.08 o 
   6  13   2      836.40      875.37     23.08 o 
   7  13   2       26.84       15.09      7.51 o 
   8  13   2      210.40      198.19     12.32 o 
   9  13   2       14.72       10.59     11.54 o 
  -8  14   2      175.43      157.67     12.65 o 
  -7  14   2        9.93        4.66      9.46 o 
  -6  14   2        2.16       -6.75     10.63 o 
  -5  14   2      277.61      286.32     33.13 o 
  -4  14   2      148.82      160.11     17.99 o 
  -3  14   2      511.71      543.19     40.00 o 
  -2  14   2       22.11       23.35     16.06 o 
  -1  14   2      384.17      348.19     23.45 o 
   0  14   2      112.67      104.20     15.49 o 
   1  14   2      405.23      383.43     24.61 o 
   2  14   2       16.74       16.65      8.83 o 
   3  14   2      575.70      609.16     31.04 o 
   4  14   2      137.61      143.24     14.62 o 
   5  14   2      328.02      341.82     19.15 o 
   6  14   2        0.86       -6.82      9.65 o 
   7  14   2        6.36        0.53      5.66 o 
   8  14   2      172.10      132.48     11.72 o 
  -8  15   2      157.88      151.15     11.35 o 
  -7  15   2       34.52       23.21      7.96 o 
  -6  15   2       67.07       69.80     11.78 o 
  -5  15   2      143.55      157.57     16.17 o 
  -4  15   2      339.36      449.19     36.30 o 
  -3  15   2      580.99      645.12     29.72 o 
  -2  15   2     1363.12     1381.03     61.09 o 
  -1  15   2       80.99       47.92     16.92 o 
   0  15   2       58.21       48.29     13.34 o 
   1  15   2       85.15       48.22     10.77 o 
   2  15   2     1360.44     1416.11     60.67 o 
   3  15   2      596.68      680.65     31.64 o 
   4  15   2      312.82      327.54     19.02 o 
   5  15   2      126.18      111.32     12.08 o 
   6  15   2       79.68       70.00      9.41 o 
   7  15   2       29.07       34.58      9.09 o 
   8  15   2      163.90      157.39     17.74 o 
  -7  16   2        5.50       -0.24      5.73 o 
  -6  16   2       55.51       58.32     14.37 o 
  -5  16   2       41.60       44.11     15.25 o 
  -4  16   2       36.03       29.57     15.99 o 
  -3  16   2       72.65       64.85     18.58 o 
  -2  16   2      226.79      296.97     31.45 o 
  -1  16   2       77.27       76.86     20.90 o 
   0  16   2       43.72       30.87     10.40 o 
   1  16   2       93.69       89.08     11.74 o 
   2  16   2      196.80      233.02     28.28 o 
   3  16   2       74.41       91.15     14.14 o 
   4  16   2       38.48       28.28      9.37 o 
   5  16   2       38.31       36.69      8.11 o 
   6  16   2       57.81       57.75      7.63 o 
   7  16   2        8.82       -7.36      9.35 o 
  -6  17   2        7.71        2.09      6.14 o 
  -5  17   2       57.11       92.98     15.89 o 
  -4  17   2       91.23       89.97     17.14 o 
  -3  17   2       17.45       11.30     14.63 o 
  -2  17   2      172.15      155.81     23.48 o 
  -1  17   2       22.42       29.48     11.07 o 
   0  17   2      276.01      285.17     16.32 o 
   1  17   2       13.41        6.29     14.57 o 
   2  17   2      159.10      151.12     15.74 o 
   3  17   2       22.74       22.25     10.69 o 
   4  17   2       91.42       92.25     11.52 o 
   5  17   2       55.59      111.32     30.35 o 
  -4  18   2        9.43       13.67      7.18 o 
  -3  18   2      132.05      155.82     28.55 o 
  -2  18   2        2.83        7.04     12.77 o 
  -1  18   2      112.45       95.90     12.65 o 
   0  18   2     1344.19     1359.64     48.93 o 
   1  18   2      117.29      118.82     17.08 o 
   2  18   2        5.27      -10.98     10.98 o 
   3  18   2      130.11      136.35     17.23 o 
   4  18   2        7.63        2.72      7.89 o 
  -2  19   2      100.87       98.10     13.77 o 
  -1  19   2       12.79       34.29     10.48 o 
   0  19   2        6.63       -9.70     16.38 o 
   1  19   2       13.39       12.89      9.97 o 
   2  19   2       86.94       80.28      8.73 o 
   2   0   3     1744.99     1865.30     68.35 o 
   3   0   3     3607.17     3414.65     83.17 o 
   4   0   3      727.65      678.70     44.24 o 
   5   0   3        6.06       12.74     13.14 o 
   6   0   3      413.83      421.52     42.27 o 
   7   0   3        2.97       -0.56     25.47 o 
   8   0   3       16.74       14.95      8.30 o 
   9   0   3      448.06      399.03     22.31 o 
  10   0   3      260.69      224.07     25.84 o 
  11   0   3       18.19       37.28     13.60 o 
  12   0   3       59.84       56.33     11.52 o 
 -12   1   3       89.63       63.20     11.93 o 
 -11   1   3      524.74      433.48     41.44 o 
 -10   1   3      326.31      395.77     22.34 o 
  -9   1   3      597.94      603.38     22.96 o 
  -8   1   3      761.90      730.87     23.73 o 
  -7   1   3     1298.68     1473.38    107.73 o 
  -6   1   3      345.44      392.13     41.61 o 
  -5   1   3      516.87      551.33     41.53 o 
  -4   1   3     2975.86     2996.38     91.47 o 
  -3   1   3     1534.63     1478.72     57.65 o 
  -2   1   3     1247.51     1129.35     44.05 o 
  -1   1   3     4602.49     4169.63     65.10 o 
   0   1   3     1126.05     1382.42     18.46 o 
   1   1   3     4684.71     4206.16     71.17 o 
   2   1   3     1244.57     1022.11     65.87 o 
   3   1   3     1548.16     1557.81     46.62 o 
   4   1   3     3159.02     3306.83     75.20 o 
   5   1   3      553.23      565.32     43.55 o 
   6   1   3      391.82      401.92     78.97 o 
   7   1   3     1272.05     1444.84    163.91 o 
   8   1   3      748.42      733.47     23.90 o 
   9   1   3      621.66      600.98     27.19 o 
  10   1   3      312.92      362.54     19.51 o 
  11   1   3      550.45      494.65     32.67 o 
  12   1   3       75.74       56.01     10.99 o 
 -12   2   3      206.56      145.11     33.02 o 
 -11   2   3       34.13       41.20     10.24 o 
 -10   2   3      111.43      119.05     15.00 o 
  -9   2   3      744.48      730.67     25.48 o 
  -8   2   3      454.86      479.55     17.49 o 
  -7   2   3      536.54      469.26     59.40 o 
  -6   2   3      452.69      497.88     47.66 o 
  -5   2   3      595.28      697.33     49.99 o 
  -4   2   3     2220.71     2641.74     88.75 o 
  -3   2   3     4469.61     4669.57     89.65 o 
  -2   2   3     1535.39     1590.15     53.28 o 
  -1   2   3    11484.84    10873.39     82.45 o 
   1   2   3    11733.89    11357.95     86.10 o 
   2   2   3     1480.57     1559.98     43.77 o 
   3   2   3     4447.53     4640.49     99.33 o 
   4   2   3     2245.34     2706.78     76.13 o 
   5   2   3      607.03      699.40     39.40 o 
   6   2   3      424.78      482.77     57.18 o 
   7   2   3      587.93      531.82    105.24 o 
   8   2   3      498.64      500.14     18.45 o 
   9   2   3      700.05      740.92     28.66 o 
  10   2   3      123.81      140.92     10.91 o 
  11   2   3       36.28       39.25     12.46 o 
  12   2   3      199.28      161.97     16.09 o 
 -12   3   3       52.12       73.89     21.37 o 
 -11   3   3       69.68       63.10      8.88 o 
 -10   3   3      307.20      298.48     21.62 o 
  -9   3   3      214.17      212.80     15.33 o 
  -8   3   3       81.92       61.73      9.00 o 
  -7   3   3     1019.36      946.60     84.25 o 
  -6   3   3     1536.32     1566.21     70.91 o 
  -5   3   3     3061.15     3190.72    108.20 o 
  -4   3   3     3839.76     4012.21     96.93 o 
  -3   3   3     1558.33     1563.73     63.46 o 
  -2   3   3     1321.76     1111.23     46.30 o 
  -1   3   3     1793.63     1713.56     37.95 o 
   0   3   3    64029.86    62573.73    537.11 o 
   1   3   3     1694.93     1562.44     34.04 o 
   2   3   3     1204.05      964.87     31.45 o 
   3   3   3     1650.26     1587.52     53.24 o 
   4   3   3     3830.39     4185.01    106.71 o 
   5   3   3     3018.93     3088.09     80.91 o 
   6   3   3     1480.09     1510.36    129.00 o 
   7   3   3     1055.55     1165.03    151.28 o 
   8   3   3       99.72       88.66      9.03 o 
   9   3   3      213.51      223.17     13.93 o 
  10   3   3      296.50      311.53     15.40 o 
  11   3   3       55.06       34.78      8.87 o 
  12   3   3       49.13       78.22     12.42 o 
 -12   4   3       21.64        6.63      8.72 o 
 -11   4   3      263.34      282.83     16.58 o 
 -10   4   3      164.47      134.61     12.90 o 
  -9   4   3      586.79      611.31     24.40 o 
  -8   4   3     1579.52     1531.84     31.58 o 
  -7   4   3     1077.63     1026.32    128.03 o 
  -6   4   3     1434.27     1549.65     83.23 o 
  -5   4   3     2093.34     2251.66    118.33 o 
  -4   4   3       81.38       80.54     22.28 o 
  -3   4   3     1789.55     1698.94     67.29 o 
  -2   4   3     7026.92     7205.01    125.27 o 
  -1   4   3     5223.68     4534.37     67.20 o 
   0   4   3    20855.67    21275.64    143.94 o 
   1   4   3     4964.44     4221.35     80.81 o 
   2   4   3     7065.40     7387.13     83.93 o 
   3   4   3     1866.13     1774.35     50.55 o 
   4   4   3      104.02      114.88     20.27 o 
   5   4   3     2142.46     2185.12     85.56 o 
   6   4   3     1474.06     1622.21    108.95 o 
   7   4   3     1119.18     1082.90    146.80 o 
   8   4   3     1566.65     1513.19     36.38 o 
   9   4   3      582.77      592.25     20.55 o 
  10   4   3      139.63      124.81     14.31 o 
  11   4   3      252.72      262.05     16.19 o 
  12   4   3       22.21       11.98      5.59 o 
 -12   5   3      429.88      348.11     53.57 o 
 -11   5   3      329.76      337.20     21.84 o 
 -10   5   3        1.76        5.47     10.99 o 
  -9   5   3      130.50      121.25     12.98 o 
  -8   5   3       74.30       93.94     10.48 o 
  -7   5   3      130.52      141.80     11.03 o 
  -6   5   3      910.18      839.09     81.27 o 
  -5   5   3     1173.96     1099.76     72.58 o 
  -4   5   3      946.08     1063.01     67.46 o 
  -3   5   3     1104.31     1021.18     44.88 o 
  -2   5   3     2365.48     2311.50     58.39 o 
  -1   5   3     2997.77     2819.29     57.06 o 
   0   5   3      849.05      790.51     22.70 o 
   1   5   3     3086.79     2982.07     61.17 o 
   2   5   3     2251.79     2165.20     53.70 o 
   3   5   3     1106.91     1091.49     42.38 o 
   4   5   3      844.75      959.95     42.87 o 
   5   5   3     1202.43     1173.84     67.92 o 
   6   5   3      828.65      724.84     76.71 o 
   7   5   3      117.88      136.55     10.08 o 
   8   5   3       76.21       74.11     13.68 o 
   9   5   3      133.62      144.60     20.44 o 
  10   5   3        1.08       17.14      9.45 o 
  11   5   3      354.21      360.40     18.29 o 
  12   5   3      439.97      355.32     27.33 o 
 -12   6   3      164.38      158.22     33.85 o 
 -11   6   3       20.81       50.61     10.88 o 
 -10   6   3       13.52       18.38      9.13 o 
  -9   6   3      394.58      409.07     18.34 o 
  -8   6   3      170.10      155.07     12.70 o 
  -7   6   3     1113.74     1071.87     27.92 o 
  -6   6   3      610.28      635.90     71.84 o 
  -5   6   3      376.65      321.60     36.56 o 
  -4   6   3      315.72      282.32     31.78 o 
  -3   6   3      429.90      401.00     27.55 o 
  -2   6   3     4669.57     5030.42     89.28 o 
  -1   6   3      115.37      107.87     13.06 o 
   0   6   3     4314.91     4839.48     83.97 o 
   1   6   3      113.48      110.37     16.61 o 
   2   6   3     4501.35     4826.62     93.64 o 
   3   6   3      485.61      468.90     30.24 o 
   4   6   3      305.26      259.75     24.32 o 
   5   6   3      378.59      371.23     36.62 o 
   6   6   3      671.78      590.77     55.01 o 
   7   6   3     1052.76     1072.38     30.37 o 
   8   6   3      166.38      140.71     14.60 o 
   9   6   3      393.18      418.80     30.91 o 
  10   6   3       14.84       15.93      8.27 o 
  11   6   3       20.04       29.28      8.07 o 
  12   6   3      178.99      157.80      9.13 o 
 -12   7   3      102.48       88.49     11.15 o 
 -11   7   3       84.87      112.61     12.44 o 
 -10   7   3      125.74      166.24     32.42 o 
  -9   7   3       46.60       63.57     12.82 o 
  -8   7   3       60.51       67.23     10.66 o 
  -7   7   3      124.12      137.58     18.98 o 
  -6   7   3     1055.20     1018.97     27.09 o 
  -5   7   3      200.25      187.43     32.53 o 
  -4   7   3     2511.73     2591.65     93.20 o 
  -3   7   3     1540.53     1709.81     70.73 o 
  -2   7   3     1354.41     1412.90     59.30 o 
  -1   7   3      848.66      786.55     37.71 o 
   0   7   3      488.18      453.27     24.46 o 
   1   7   3      931.81      911.79     31.32 o 
   2   7   3     1299.20     1347.20     53.20 o 
   3   7   3     1626.56     1719.21     58.90 o 
   4   7   3     2469.20     2470.73     86.62 o 
   5   7   3      230.11      228.88     29.67 o 
   6   7   3      981.34      983.88     27.05 o 
   7   7   3      125.34      137.44     16.71 o 
   8   7   3       50.96       52.54     12.07 o 
   9   7   3       59.06       64.32     11.61 o 
  10   7   3      135.50      130.87     12.29 o 
  11   7   3       72.63       93.77      9.10 o 
  12   7   3       90.50       61.54      9.58 o 
 -11   8   3      108.80      108.38      8.32 o 
 -10   8   3      232.28      252.12     19.22 o 
  -9   8   3      154.90      170.40     20.98 o 
  -8   8   3     1096.29     1192.23     41.80 o 
  -7   8   3      498.74      494.68     23.07 o 
  -6   8   3       55.83       62.73     12.08 o 
  -5   8   3      673.00      649.28     53.14 o 
  -4   8   3      426.47      459.57     42.81 o 
  -3   8   3     1042.32     1196.59     62.32 o 
  -2   8   3     1029.03     1187.40     58.31 o 
  -1   8   3     2028.37     2067.97     70.20 o 
   0   8   3      319.16      333.52     29.91 o 
   1   8   3     1909.95     2068.14     82.63 o 
   2   8   3      987.60     1086.63     45.24 o 
   3   8   3     1073.84     1161.68     51.60 o 
   4   8   3      453.21      477.64     40.88 o 
   5   8   3      673.46      636.32     50.44 o 
   6   8   3       46.22       37.83     14.96 o 
   7   8   3      479.46      475.10     21.52 o 
   8   8   3     1171.47     1246.83     35.47 o 
   9   8   3      162.42      169.27     15.26 o 
  10   8   3      259.15      254.36     14.99 o 
  11   8   3       98.91       62.84      7.28 o 
 -11   9   3      719.83      711.79     72.29 o 
 -10   9   3      186.25      202.74     16.56 o 
  -9   9   3      271.83      286.02     22.13 o 
  -8   9   3      627.32      699.42     29.59 o 
  -7   9   3      965.93      943.41     31.34 o 
  -6   9   3      223.56      233.02     15.62 o 
  -5   9   3      553.86      561.10     18.23 o 
  -4   9   3       40.42       80.64     25.21 o 
  -3   9   3       82.75       34.61     24.78 o 
  -2   9   3      536.82      558.79     48.32 o 
  -1   9   3     1445.60     1612.92     67.51 o 
   0   9   3     1025.31     1012.38     53.95 o 
   1   9   3     1349.73     1483.65     65.02 o 
   2   9   3      581.08      609.74     50.11 o 
   3   9   3       78.04       48.72     16.58 o 
   4   9   3       37.66       53.54     19.81 o 
   5   9   3      540.22      580.81     27.45 o 
   6   9   3      203.28      226.99     15.67 o 
   7   9   3     1023.71     1066.14     32.94 o 
   8   9   3      666.81      707.59     27.19 o 
   9   9   3      265.49      274.51     16.91 o 
  10   9   3      171.44      170.18     12.15 o 
  11   9   3      693.87      633.11     39.68 o 
 -11  10   3      177.17      146.22      9.98 o 
 -10  10   3       11.91        1.30      7.45 o 
  -9  10   3       13.18        5.02     11.95 o 
  -8  10   3       89.59       86.62     13.42 o 
  -7  10   3      736.17      845.64     29.48 o 
  -6  10   3     1221.41     1172.33     33.69 o 
  -5  10   3      404.28      371.25     19.51 o 
  -4  10   3     2381.28     2254.38     41.55 o 
  -3  10   3      161.83      143.31     32.04 o 
  -2  10   3     2587.27     2662.13    111.02 o 
  -1  10   3     1489.19     1535.16     70.69 o 
   0  10   3       69.08       44.28     15.46 o 
   1  10   3     1531.96     1502.44     69.95 o 
   2  10   3     2700.08     2629.71     98.19 o 
   3  10   3      150.82      142.22     29.68 o 
   4  10   3     2357.64     2218.52     44.22 o 
   5  10   3      426.99      422.65     17.15 o 
   6  10   3     1192.35     1219.62     41.41 o 
   7  10   3      790.88      836.99     44.62 o 
   8  10   3       85.85       87.34     12.39 o 
   9  10   3       12.86        4.80      7.93 o 
  10  10   3       17.96        5.06      5.97 o 
  11  10   3      194.22      176.13     31.65 o 
 -10  11   3       61.15       61.50      9.33 o 
  -9  11   3      560.69      650.95     20.75 o 
  -8  11   3      164.51      195.25     12.99 o 
  -7  11   3       32.42       43.77     12.29 o 
  -6  11   3     1265.98     1313.35     31.27 o 
  -5  11   3       27.07       43.79     11.03 o 
  -4  11   3     1190.36     1234.57     27.29 o 
  -3  11   3     1200.74     1179.99     40.64 o 
  -2  11   3     1684.12     1606.51     51.90 o 
  -1  11   3      653.04      610.53     56.43 o 
   0  11   3     1166.00     1207.92     67.33 o 
   1  11   3      660.59      599.52     55.36 o 
   2  11   3     1757.03     1831.08     84.23 o 
   3  11   3     1152.00     1076.30     34.56 o 
   4  11   3     1248.93     1228.53     32.99 o 
   5  11   3       40.89       25.63      7.61 o 
   6  11   3     1223.44     1308.30     28.83 o 
   7  11   3       31.06       40.32     10.91 o 
   8  11   3      177.12      189.21     15.20 o 
   9  11   3      558.32      606.10     21.12 o 
  10  11   3       54.78       56.14      6.87 o 
 -10  12   3      223.39      196.17     11.10 o 
  -9  12   3      168.25      171.70     12.54 o 
  -8  12   3      114.68      112.18     10.79 o 
  -7  12   3      420.44      444.99     25.39 o 
  -6  12   3      926.22      919.08     26.70 o 
  -5  12   3      269.58      276.62     15.85 o 
  -4  12   3      980.33     1025.90     27.08 o 
  -3  12   3      242.28      215.15     18.67 o 
  -2  12   3     1069.42      956.55     27.11 o 
  -1  12   3      774.31      728.98     23.43 o 
   0  12   3     1798.79     1564.92     38.60 o 
   1  12   3      758.63      686.79     37.42 o 
   2  12   3     1031.58      948.30     45.63 o 
   3  12   3      278.72      248.61     15.63 o 
   4  12   3     1015.20     1059.69     43.65 o 
   5  12   3      257.61      236.44     15.30 o 
   6  12   3      924.07      904.38     27.32 o 
   7  12   3      382.61      397.84     24.61 o 
   8  12   3      125.19      142.79     12.60 o 
   9  12   3      170.81      172.90     11.26 o 
  10  12   3      227.64      200.11     18.39 o 
  -9  13   3      444.76      454.38     20.09 o 
  -8  13   3      125.10      141.30     10.33 o 
  -7  13   3       13.53       16.34      7.96 o 
  -6  13   3       21.04       11.43      9.21 o 
  -5  13   3      595.12      655.25     25.12 o 
  -4  13   3     1017.92     1091.43     38.38 o 
  -3  13   3      113.35      110.37     21.25 o 
  -2  13   3      380.83      395.58     32.15 o 
  -1  13   3       72.78       29.28     30.66 o 
   0  13   3      189.62      173.39     16.12 o 
   1  13   3       56.89       50.92     13.85 o 
   2  13   3      338.89      322.04     16.04 o 
   3  13   3      132.44      159.88     18.20 o 
   4  13   3      969.51      999.92     31.87 o 
   5  13   3      583.22      591.04     20.03 o 
   6  13   3       26.22       21.05      7.40 o 
   7  13   3       13.18       12.18      8.63 o 
   8  13   3      142.32      142.67     11.39 o 
   9  13   3      451.11      460.63     17.90 o 
  -8  14   3      364.89      414.09     37.42 o 
  -7  14   3      456.50      481.17     72.92 o 
  -6  14   3       47.41       51.05      9.44 o 
  -5  14   3      334.91      369.59     23.48 o 
  -4  14   3       19.86       24.55     16.78 o 
  -3  14   3      885.24      952.62     49.92 o 
  -2  14   3     1186.08     1168.99     55.49 o 
  -1  14   3      529.73      493.50     67.71 o 
   0  14   3        4.39       -2.00     10.96 o 
   1  14   3      525.84      460.99     21.54 o 
   2  14   3     1130.14     1091.83     37.34 o 
   3  14   3      884.20      934.17     37.02 o 
   4  14   3       18.39       30.28     10.26 o 
   5  14   3      334.90      350.17     19.47 o 
   6  14   3       40.75       30.64      9.07 o 
   7  14   3      443.07      454.80     26.38 o 
   8  14   3      377.64      403.59     18.75 o 
  -8  15   3       87.07       82.00      7.91 o 
  -7  15   3       73.58       61.87      9.40 o 
  -6  15   3       41.84       41.93     23.43 o 
  -5  15   3       31.64       47.37     16.63 o 
  -4  15   3      302.95      336.72     31.74 o 
  -3  15   3      275.30      279.45     30.37 o 
  -2  15   3      186.02      177.70     26.38 o 
  -1  15   3       27.29       22.10     17.79 o 
   0  15   3       34.24       27.20     12.46 o 
   1  15   3       24.65       18.12      9.29 o 
   2  15   3      165.19      160.73     17.30 o 
   3  15   3      283.90      278.72     17.89 o 
   4  15   3      284.54      298.01     18.05 o 
   5  15   3       25.21       28.33      8.63 o 
   6  15   3       48.12       48.75      8.51 o 
   7  15   3       75.30       75.10     10.50 o 
   8  15   3       79.45       98.35     14.12 o 
  -7  16   3      107.50      118.44     11.32 o 
  -6  16   3        0.77      -11.51     11.51 o 
  -5  16   3       62.47       80.86     17.17 o 
  -4  16   3        6.38      -11.27     15.57 o 
  -3  16   3      445.95      513.49     38.00 o 
  -2  16   3       22.36       24.81     17.40 o 
  -1  16   3      218.46      202.20     28.20 o 
   0  16   3     1619.78     1694.32     47.61 o 
   1  16   3      200.06      181.91     14.91 o 
   2  16   3       31.13        8.04      8.48 o 
   3  16   3      411.20      442.38     36.19 o 
   4  16   3       12.49        5.52      7.72 o 
   5  16   3       64.54       72.87      9.35 o 
   6  16   3        0.69        5.37      7.29 o 
   7  16   3       96.60       82.68     13.14 o 
  -6  17   3      175.85      170.12     24.57 o 
  -5  17   3      172.62      200.73     14.20 o 
  -4  17   3       94.26       95.16     12.83 o 
  -3  17   3      345.63      364.51     26.65 o 
  -2  17   3       83.55       79.71     14.07 o 
  -1  17   3      638.23      600.29     65.69 o 
   0  17   3      172.24      177.95     16.89 o 
   1  17   3      636.74      598.43     36.24 o 
   2  17   3       87.65       95.06     13.44 o 
   3  17   3      344.32      364.69     20.81 o 
   4  17   3      102.95       97.90     16.44 o 
   5  17   3      158.15      148.17     11.29 o 
  -4  18   3       18.23       27.45      8.12 o 
  -3  18   3       55.79       65.32     11.12 o 
  -2  18   3       27.49       32.03     12.31 o 
  -1  18   3      344.33      328.55     19.06 o 
   0  18   3        8.36       25.27     12.02 o 
   1  18   3      338.60      316.04     40.82 o 
   2  18   3       19.94       33.65     13.22 o 
   3  18   3       72.06       84.92     14.80 o 
   4  18   3       17.04       11.77      9.31 o 
  -2  19   3      307.73      323.44     21.54 o 
  -1  19   3      428.15      415.57     23.62 o 
   0  19   3       26.22       31.06      7.21 o 
   1  19   3      419.49      461.96     26.83 o 
   2  19   3      328.67      330.72     21.03 o 
   1   0   4    53139.85    53763.13    362.17 o 
   2   0   4     1690.04     1905.30     74.12 o 
   3   0   4     1276.55     1296.67     70.02 o 
   4   0   4       80.98      147.64     33.23 o 
   5   0   4     1014.51      966.75     96.66 o 
   6   0   4     4882.62     5206.87    261.90 o 
   7   0   4     1619.40     1455.19    166.42 o 
   8   0   4       34.69       29.52      8.93 o 
   9   0   4     1518.73     1590.25     36.34 o 
  10   0   4       77.11      101.81     13.86 o 
  11   0   4      209.88      204.85     22.57 o 
  12   0   4        0.60       14.34      8.91 o 
 -12   1   4        1.14        1.05      8.23 o 
 -11   1   4       63.15       53.20     10.48 o 
 -10   1   4      363.51      352.19     17.66 o 
  -9   1   4      775.22      693.06     27.33 o 
  -8   1   4      236.27      232.37     13.01 o 
  -7   1   4      334.04      318.30     50.79 o 
  -6   1   4      614.88      575.40     82.26 o 
  -5   1   4       75.17      121.97     35.72 o 
  -4   1   4      262.17      274.47     40.27 o 
  -3   1   4     8873.39     9034.41    182.81 o 
  -2   1   4     4981.95     4511.34     98.72 o 
  -1   1   4     1290.72     1438.82     33.70 o 
   0   1   4     1018.28     1174.63     38.35 o 
   1   1   4     1321.23     1529.38     30.05 o 
   2   1   4     4745.13     4473.79     68.12 o 
   3   1   4     8672.56     9291.93    223.51 o 
   4   1   4      248.03      250.45     37.51 o 
   5   1   4       58.46       81.56     36.12 o 
   6   1   4      563.40      627.09     63.08 o 
   7   1   4      369.69      410.53     95.51 o 
   8   1   4      242.06      264.66     27.00 o 
   9   1   4      791.94      732.73     43.96 o 
  10   1   4      315.15      303.99     29.32 o 
  11   1   4       53.26       43.17     13.65 o 
  12   1   4        2.83       -8.25      8.25 o 
 -12   2   4       28.06       40.29      7.54 o 
 -11   2   4       79.64       86.50      9.81 o 
 -10   2   4      616.85      556.98     21.92 o 
  -9   2   4       80.77       77.59     11.00 o 
  -8   2   4      957.30      950.40     24.21 o 
  -7   2   4      509.18      451.10     94.69 o 
  -6   2   4     3065.44     2900.99    190.86 o 
  -5   2   4     6928.78     7444.65    297.48 o 
  -4   2   4     3849.91     3892.69    137.47 o 
  -3   2   4     1305.44     1416.34     60.81 o 
  -2   2   4      945.12     1098.11     47.38 o 
  -1   2   4    19580.36    18035.05    133.98 o 
   0   2   4    12492.86    12109.15    144.43 o 
   1   2   4    19382.86    17538.01    121.02 o 
   2   2   4      859.93      843.48     59.04 o 
   3   2   4     1361.73     1410.41     59.23 o 
   4   2   4     3804.24     3834.53    104.45 o 
   5   2   4     7056.17     7371.65    196.01 o 
   6   2   4     3011.38     2925.23    130.98 o 
   7   2   4      541.07      464.53     99.95 o 
   8   2   4      987.67      937.39     34.28 o 
   9   2   4       70.19       74.80     14.50 o 
  10   2   4      641.73      542.06     24.89 o 
  11   2   4       82.33       85.92     16.28 o 
  12   2   4       37.47       38.64     10.02 o 
 -12   3   4      282.15      302.13     36.64 o 
 -11   3   4      143.52      143.23     11.36 o 
 -10   3   4       17.29       15.50      8.69 o 
  -9   3   4      105.85      102.89     12.45 o 
  -8   3   4      690.48      666.04     21.23 o 
  -7   3   4      169.55      146.62    115.92 o 
  -6   3   4      978.55     1029.03     82.91 o 
  -5   3   4     4090.71     4354.47    161.96 o 
  -4   3   4     4482.65     4575.32    151.18 o 
  -3   3   4      375.16      457.31     37.71 o 
  -2   3   4      188.27      140.86     21.38 o 
  -1   3   4    10895.80    11010.55    110.46 o 
   0   3   4      898.14      874.68     22.68 o 
   1   3   4    10712.57    10701.36    106.77 o 
   2   3   4      205.91      150.88     10.09 o 
   3   3   4      403.87      541.01     33.54 o 
   4   3   4     4635.43     4801.89    141.53 o 
   5   3   4     4257.09     4672.73    126.41 o 
   6   3   4     1005.64     1002.26    136.39 o 
   7   3   4      148.23      174.90     60.79 o 
   8   3   4      688.68      656.92     25.32 o 
   9   3   4      107.60      123.00     11.22 o 
  10   3   4       16.71       24.52     10.54 o 
  11   3   4      158.74      159.61     19.70 o 
  12   3   4      272.29      270.60     19.83 o 
 -12   4   4      364.89      316.85     20.84 o 
 -11   4   4      198.77      153.64     11.73 o 
 -10   4   4        8.61       -5.23     19.99 o 
  -9   4   4      624.55      603.86     21.45 o 
  -8   4   4     1172.07     1103.80     27.53 o 
  -7   4   4      182.11      182.51     11.69 o 
  -6   4   4      134.66      192.32     42.80 o 
  -5   4   4     3404.45     3783.90    155.76 o 
  -4   4   4      814.64      693.90     50.99 o 
  -3   4   4     3016.74     2786.23    111.31 o 
  -2   4   4      555.12      523.50     21.64 o 
  -1   4   4     4913.53     4996.00     57.54 o 
   0   4   4     4824.43     5759.35     58.79 o 
   1   4   4     4822.10     4974.73    105.53 o 
   2   4   4      603.96      586.07     27.54 o 
   3   4   4     2995.59     2808.68     64.20 o 
   4   4   4      712.04      601.94     39.80 o 
   5   4   4     3355.01     3680.52    116.38 o 
   6   4   4      154.97      135.92     38.20 o 
   7   4   4      152.28      161.52     14.66 o 
   8   4   4     1231.86     1232.79     26.33 o 
   9   4   4      660.53      627.40     19.71 o 
  10   4   4        7.12        7.61      9.71 o 
  11   4   4      179.57      129.55     29.59 o 
  12   4   4      386.26      348.69     20.99 o 
 -12   5   4      343.10      286.73     50.54 o 
 -11   5   4      160.78      175.82     13.13 o 
 -10   5   4      326.38      307.37     17.57 o 
  -9   5   4      501.29      554.51     20.60 o 
  -8   5   4      817.77      819.77     24.27 o 
  -7   5   4      259.42      280.33     14.08 o 
  -6   5   4       22.34      -24.41     24.41 o 
  -5   5   4      311.79      326.41     43.21 o 
  -4   5   4      841.60      820.89     56.21 o 
  -3   5   4     1306.28     1355.91     53.00 o 
  -2   5   4      833.07      865.12     70.16 o 
  -1   5   4     3070.03     3110.08     62.67 o 
   0   5   4     2041.38     2075.04     33.98 o 
   1   5   4     3108.10     3171.16     84.54 o 
   2   5   4      873.41      991.45     34.96 o 
   3   5   4     1264.35     1449.46     49.64 o 
   4   5   4      820.75      795.67     39.91 o 
   5   5   4      340.44      279.69     37.41 o 
   6   5   4       16.46       -1.75     15.06 o 
   7   5   4      262.07      273.78     12.81 o 
   8   5   4      805.92      878.90     27.95 o 
   9   5   4      540.35      589.14     28.91 o 
  10   5   4      281.71      263.80     16.27 o 
  11   5   4      168.67      150.22     13.02 o 
  12   5   4      352.82      318.16     16.01 o 
 -12   6   4      100.11      104.41     16.48 o 
 -11   6   4      186.96      197.15     24.87 o 
 -10   6   4      418.80      392.84     23.52 o 
  -9   6   4      444.40      499.17     19.96 o 
  -8   6   4     1941.75     1901.43     36.56 o 
  -7   6   4      389.49      384.38     16.29 o 
  -6   6   4      106.43      126.89     29.28 o 
  -5   6   4      142.37      149.58     26.01 o 
  -4   6   4       97.23       74.99     19.35 o 
  -3   6   4     1544.03     1703.43     60.50 o 
  -2   6   4     3310.47     3503.13     77.28 o 
  -1   6   4     1943.53     2223.31     56.62 o 
   0   6   4      830.58      872.31     26.26 o 
   1   6   4     1974.69     2299.37     46.80 o 
   2   6   4     3424.74     3597.57     75.18 o 
   3   6   4     1642.64     1688.94     56.12 o 
   4   6   4       90.22       61.14     15.26 o 
   5   6   4      135.98      155.72     29.75 o 
   6   6   4      117.85      116.34     34.23 o 
   7   6   4      420.16      436.16     20.07 o 
   8   6   4     1883.21     1937.35     43.10 o 
   9   6   4      413.73      450.55     21.76 o 
  10   6   4      427.04      346.95     22.49 o 
  11   6   4      214.96      219.07     14.75 o 
  12   6   4      103.47      110.76      7.75 o 
 -11   7   4      506.80      506.08     41.33 o 
 -10   7   4      494.80      511.25     26.82 o 
  -9   7   4       49.53       49.42      9.59 o 
  -8   7   4      992.13     1021.92     27.33 o 
  -7   7   4      189.38      166.54     11.85 o 
  -6   7   4      202.70      185.81     12.27 o 
  -5   7   4     1647.06     1756.50     83.11 o 
  -4   7   4      890.81     1043.67     59.64 o 
  -3   7   4     1948.29     2041.40     76.32 o 
  -2   7   4     6592.68     6508.92    139.14 o 
  -1   7   4     1818.81     1813.70     60.96 o 
   0   7   4     9483.70     9703.23    139.93 o 
   1   7   4     1840.18     1899.66     51.14 o 
   2   7   4     6477.73     6522.72     96.48 o 
   3   7   4     1839.58     1771.57     60.57 o 
   4   7   4      926.42      935.92     48.43 o 
   5   7   4     1552.73     1455.14     72.00 o 
   6   7   4      221.93      262.52     20.99 o 
   7   7   4      205.41      213.50     14.93 o 
   8   7   4     1069.16     1058.84     33.86 o 
   9   7   4       47.86       51.50     10.96 o 
  10   7   4      503.92      520.10     45.30 o 
  11   7   4      489.04      437.10     18.36 o 
 -11   8   4       25.62       29.93      8.55 o 
 -10   8   4      139.59      136.36     16.03 o 
  -9   8   4      134.74      147.90     20.93 o 
  -8   8   4      194.00      238.66     17.70 o 
  -7   8   4      724.74      716.11     32.58 o 
  -6   8   4      193.99      176.98     15.30 o 
  -5   8   4       74.65       71.70     20.28 o 
  -4   8   4      314.66      306.51     35.59 o 
  -3   8   4     1814.24     2011.33     81.01 o 
  -2   8   4     1651.01     1599.79     67.85 o 
  -1   8   4     1058.13     1188.58     49.67 o 
   0   8   4      465.88      432.53     33.68 o 
   1   8   4     1014.96     1113.20     53.06 o 
   2   8   4     1749.12     1725.47     46.43 o 
   3   8   4     1785.44     1870.60     65.08 o 
   4   8   4      242.57      183.34     27.07 o 
   5   8   4       88.34       61.45     30.73 o 
   6   8   4      234.78      247.55     15.29 o 
   7   8   4      756.96      795.00     28.31 o 
   8   8   4      208.12      225.34     17.27 o 
   9   8   4      140.38      154.05     14.55 o 
  10   8   4      141.77      134.33     11.86 o 
  11   8   4       23.59       28.35      5.72 o 
 -11   9   4      257.63      275.76     10.57 o 
 -10   9   4      240.34      294.63     18.93 o 
  -9   9   4      565.84      661.05     30.01 o 
  -8   9   4     1173.04     1207.44     40.02 o 
  -7   9   4     1637.53     1694.48     40.86 o 
  -6   9   4       78.11       82.58     13.66 o 
  -5   9   4     1254.74     1158.22     30.22 o 
  -4   9   4      232.01      217.27     31.36 o 
  -3   9   4      709.48      719.20     51.91 o 
  -2   9   4     1456.51     1492.47     69.58 o 
  -1   9   4      476.30      444.28     68.42 o 
   0   9   4      127.10       85.11     17.14 o 
   1   9   4      500.98      435.25     36.98 o 
   2   9   4     1448.49     1424.17     94.33 o 
   3   9   4      746.68      678.79     48.02 o 
   4   9   4      226.62      258.97     32.36 o 
   5   9   4     1183.93     1101.55     34.75 o 
   6   9   4       76.02       52.80     13.09 o 
   7   9   4     1543.75     1533.42     43.07 o 
   8   9   4     1159.18     1215.59     46.63 o 
   9   9   4      568.08      605.72     23.59 o 
  10   9   4      251.45      244.86     14.10 o 
  11   9   4      257.60      275.41     16.04 o 
 -10  10   4        0.74        3.01      8.59 o 
  -9  10   4       36.86       24.38     19.79 o 
  -8  10   4      105.21      109.83     13.77 o 
  -7  10   4      307.70      315.90     19.58 o 
  -6  10   4     1152.74     1091.79     29.40 o 
  -5  10   4      488.91      494.81     19.33 o 
  -4  10   4     1638.31     1670.66     51.94 o 
  -3  10   4      300.75      324.63     42.41 o 
  -2  10   4       21.78       18.86     23.82 o 
  -1  10   4     1510.63     1527.69     81.97 o 
   0  10   4     1808.64     1888.18     79.02 o 
   1  10   4     1411.14     1447.49     69.05 o 
   2  10   4       25.53       37.75     16.07 o 
   3  10   4      326.06      286.34     39.17 o 
   4  10   4     1714.90     1729.11     39.86 o 
   5  10   4      513.48      528.40     21.23 o 
   6  10   4     1098.50     1148.28     60.55 o 
   7  10   4      343.64      316.25     23.74 o 
   8  10   4       99.13       94.43     13.04 o 
   9  10   4       50.98       38.66      9.76 o 
  10  10   4        0.33        0.63      6.15 o 
 -10  11   4      282.97      298.74     11.77 o 
  -9  11   4       12.59       15.55      8.69 o 
  -8  11   4      776.77      731.14     25.83 o 
  -7  11   4      212.33      211.06     20.79 o 
  -6  11   4      496.52      482.38     19.41 o 
  -5  11   4       35.12       36.76     10.94 o 
  -4  11   4     1225.91     1229.69     32.52 o 
  -3  11   4      159.16      147.64     14.05 o 
  -2  11   4      251.13      246.71     14.04 o 
  -1  11   4      487.77      485.30     31.30 o 
   0  11   4      268.95      207.62     26.51 o 
   1  11   4      523.62      532.64     51.76 o 
   2  11   4      229.83      229.80     14.58 o 
   3  11   4      145.22      137.00     11.74 o 
   4  11   4     1252.54     1264.67     42.07 o 
   5  11   4       31.72       32.72      9.87 o 
   6  11   4      469.05      488.94     23.89 o 
   7  11   4      200.18      218.94     16.95 o 
   8  11   4      851.76      846.04     35.89 o 
   9  11   4       15.63       12.78      7.47 o 
  10  11   4      280.02      297.59     13.01 o 
 -10  12   4      114.97       92.73      7.96 o 
  -9  12   4      177.65      185.88     16.80 o 
  -8  12   4      128.59      130.40     18.36 o 
  -7  12   4        5.54       12.44     11.90 o 
  -6  12   4      451.09      434.68     21.77 o 
  -5  12   4     1188.51     1203.25     36.60 o 
  -4  12   4     2034.37     2014.29     37.62 o 
  -3  12   4      206.66      228.98     18.16 o 
  -2  12   4     1243.45     1153.89     58.21 o 
  -1  12   4     1020.12      933.48     26.78 o 
   0  12   4      369.22      386.00     17.81 o 
   1  12   4      985.38      933.80     29.45 o 
   2  12   4     1271.23     1166.52     25.61 o 
   3  12   4      183.83      200.01     14.28 o 
   4  12   4     2018.14     1994.71     34.55 o 
   5  12   4     1180.98     1156.48     27.23 o 
   6  12   4      452.02      426.05     21.27 o 
   7  12   4        6.42        4.12      9.83 o 
   8  12   4      122.28      105.95     11.43 o 
   9  12   4      161.77      167.07     12.51 o 
  10  12   4      119.48      101.67     14.08 o 
  -9  13   4       56.09       49.91      6.07 o 
  -8  13   4      381.83      372.12     17.46 o 
  -7  13   4      165.64      172.78     13.49 o 
  -6  13   4       51.85       79.69     14.27 o 
  -5  13   4      380.51      373.18     27.72 o 
  -4  13   4       17.51       33.23     10.16 o 
  -3  13   4      725.19      697.54     33.54 o 
  -2  13   4     1441.65     1450.21     46.20 o 
  -1  13   4      641.98      566.48     30.04 o 
   0  13   4      142.77      105.31     19.77 o 
   1  13   4      647.40      566.38     22.35 o 
   2  13   4     1451.19     1469.88     31.17 o 
   3  13   4      764.08      773.05     33.78 o 
   4  13   4       21.95       27.99     10.15 o 
   5  13   4      345.76      333.31     15.35 o 
   6  13   4       62.07       66.58     11.13 o 
   7  13   4      159.93      153.62     13.20 o 
   8  13   4      363.97      375.86     16.07 o 
   9  13   4       57.22       50.95      8.45 o 
  -8  14   4       52.85       48.70      8.49 o 
  -7  14   4       90.13       72.68     19.01 o 
  -6  14   4       93.01       83.78     10.49 o 
  -5  14   4       94.80       97.03     11.67 o 
  -4  14   4      117.33      112.44     22.01 o 
  -3  14   4      548.71      557.13     39.98 o 
  -2  14   4      182.85      163.48     24.44 o 
  -1  14   4      226.27      191.91     26.05 o 
   0  14   4        9.10       -5.00     10.58 o 
   1  14   4      235.82      202.41     15.59 o 
   2  14   4      158.89      152.03     12.26 o 
   3  14   4      547.90      581.51     29.78 o 
   4  14   4       88.05       79.05     13.23 o 
   5  14   4       80.87      104.00     14.36 o 
   6  14   4       97.85       83.12     15.48 o 
   7  14   4       93.55       68.00     12.93 o 
   8  14   4       52.50       60.50      9.85 o 
  -8  15   4       73.82       64.99     10.62 o 
  -7  15   4      364.69      292.81     15.45 o 
  -6  15   4       42.80       38.13      9.91 o 
  -5  15   4      558.50      571.19     38.13 o 
  -4  15   4       39.39       39.88     18.99 o 
  -3  15   4      718.32      668.11     43.32 o 
  -2  15   4      280.54      318.10     31.12 o 
  -1  15   4      801.92      858.15     47.73 o 
   0  15   4      119.77      120.09     13.71 o 
   1  15   4      820.63      840.89     27.86 o 
   2  15   4      293.69      279.85     35.94 o 
   3  15   4      692.07      719.47     26.81 o 
   4  15   4       33.23       28.12      9.39 o 
   5  15   4      542.91      561.04     21.69 o 
   6  15   4       49.73       70.11     13.60 o 
   7  15   4      379.01      373.82     18.97 o 
   8  15   4       74.58       54.03     12.00 o 
  -7  16   4      187.43      193.24     16.03 o 
  -6  16   4       36.89       29.38     19.60 o 
  -5  16   4       48.68       78.02     17.34 o 
  -4  16   4      185.30      211.12     25.53 o 
  -3  16   4      726.58      786.82     44.31 o 
  -2  16   4       29.59       22.11     17.19 o 
  -1  16   4      658.89      682.44     31.60 o 
   0  16   4       40.46       41.35     13.18 o 
   1  16   4      596.00      556.18     24.91 o 
   2  16   4       28.78       31.95     11.12 o 
   3  16   4      692.56      710.83     27.89 o 
   4  16   4      201.17      217.80     17.75 o 
   5  16   4       45.11       52.47      8.79 o 
   6  16   4       29.91       17.67     10.66 o 
   7  16   4      176.06      147.61     11.24 o 
  -5  17   4       15.19        2.97     14.14 o 
  -4  17   4       84.16       70.75     11.73 o 
  -3  17   4       39.53       48.48     11.35 o 
  -2  17   4       68.67       48.96     12.04 o 
  -1  17   4       87.69      103.66     14.57 o 
   0  17   4      354.72      350.41     21.79 o 
   1  17   4       74.80      114.10     20.47 o 
   2  17   4       57.43       29.50     16.06 o 
   3  17   4       42.29       57.29     15.81 o 
   4  17   4       84.03       88.77     16.71 o 
   5  17   4       14.88        7.20      7.33 o 
  -4  18   4      128.18      118.88     12.32 o 
  -3  18   4        4.08       13.59     12.64 o 
  -2  18   4       30.46       39.32      9.52 o 
  -1  18   4      244.88      264.04     17.11 o 
   0  18   4      313.93      337.71     26.01 o 
   1  18   4      250.45      247.26     32.11 o 
   2  18   4       30.80       73.88     16.51 o 
   3  18   4        1.84       -4.61      9.99 o 
   4  18   4      137.89      144.63     16.43 o 
  -1  19   4       40.63       10.47      8.14 o 
   0  19   4       18.65       21.31     19.57 o 
   1  19   4       43.22       53.17     12.60 o 
   1   0   5     1897.35     1746.42     64.98 o 
   2   0   5      162.47      232.56     29.56 o 
   3   0   5      946.51      911.92     41.42 o 
   4   0   5       81.71       73.03     35.50 o 
   5   0   5     1153.03     1041.46     80.31 o 
   6   0   5     1560.91     1270.07    121.50 o 
   7   0   5     1429.01     1474.15    172.54 o 
   8   0   5     2020.13     1985.67     81.42 o 
   9   0   5       27.04       18.98      8.83 o 
  10   0   5     1329.31     1398.41     32.46 o 
  11   0   5        9.38       10.80     11.69 o 
  12   0   5        6.61       -2.52      8.31 o 
 -12   1   5      161.22      186.63     17.30 o 
 -11   1   5      214.46      256.28     16.96 o 
 -10   1   5       57.10       61.64     10.13 o 
  -9   1   5      884.09      779.49     26.61 o 
  -8   1   5      746.19      704.51     23.78 o 
  -7   1   5     1342.62     1270.44     99.86 o 
  -6   1   5     1700.77     1695.26    147.85 o 
  -5   1   5     1598.72     1635.42    101.63 o 
  -4   1   5     5103.03     5036.92    160.70 o 
  -3   1   5    10822.33    11454.78    214.91 o 
  -2   1   5     1596.07     1639.11     73.81 o 
  -1   1   5     3517.49     3412.86     55.11 o 
   0   1   5        2.73       25.77      7.33 o 
   1   1   5     3444.26     3461.10     42.14 o 
   2   1   5     1731.51     1801.15     51.06 o 
   3   1   5    10957.16    11638.12    215.45 o 
   4   1   5     5363.76     5435.20    164.48 o 
   5   1   5     1585.04     1610.71     98.10 o 
   6   1   5     1596.76     1570.01    103.43 o 
   7   1   5     1320.00     1497.60    176.73 o 
   8   1   5      756.49      730.26     21.26 o 
   9   1   5      875.73      753.06     32.66 o 
  10   1   5       58.65       77.96     18.80 o 
  11   1   5      205.84      241.58     24.49 o 
  12   1   5      167.71      187.12     17.50 o 
 -12   2   5       49.40       43.28      7.46 o 
 -11   2   5       82.36       64.93      8.66 o 
 -10   2   5      406.66      425.93     22.59 o 
  -9   2   5      203.22      196.68     15.31 o 
  -8   2   5      614.87      618.28     20.19 o 
  -7   2   5       14.03       51.33     25.28 o 
  -6   2   5      686.90      743.69    100.78 o 
  -5   2   5       66.62       57.18     25.49 o 
  -4   2   5      383.65      299.79     42.80 o 
  -3   2   5     2581.58     2725.38    107.36 o 
  -2   2   5     3683.12     3581.58     85.82 o 
  -1   2   5     2944.43     2576.14     53.26 o 
   0   2   5    11359.01    12073.70    134.50 o 
   1   2   5     2923.41     2669.11     36.36 o 
   2   2   5     3754.00     3574.53     54.74 o 
   3   2   5     2638.52     2734.12    106.34 o 
   4   2   5      392.29      429.67     48.51 o 
   5   2   5       70.77       54.38     29.63 o 
   6   2   5      739.12      701.63     83.38 o 
   7   2   5       20.13      107.54     62.58 o 
   8   2   5      674.39      731.79     24.72 o 
   9   2   5      209.73      197.64     16.88 o 
  10   2   5      419.61      462.44     36.18 o 
  11   2   5       79.08       76.81     15.76 o 
  12   2   5       58.17       62.64     11.61 o 
 -12   3   5        2.65        7.68      5.76 o 
 -11   3   5        9.28        1.21      7.19 o 
 -10   3   5      470.15      523.74     21.59 o 
  -9   3   5      545.73      518.71     19.76 o 
  -8   3   5      784.34      836.03     25.11 o 
  -7   3   5     1138.22     1077.05     31.90 o 
  -6   3   5      108.10       98.84     54.37 o 
  -5   3   5     3639.38     3907.35    158.59 o 
  -4   3   5       72.65       86.96     29.74 o 
  -3   3   5     2146.56     2087.11     77.78 o 
  -2   3   5      320.79      333.08     21.41 o 
  -1   3   5     1048.32      878.99     25.39 o 
   0   3   5     1315.39     1180.27     27.23 o 
   1   3   5     1214.70     1045.47     25.76 o 
   2   3   5      335.36      352.45     16.35 o 
   3   3   5     2286.69     2165.78     61.01 o 
   4   3   5       76.76       71.53     20.49 o 
   5   3   5     3622.57     3869.08    150.39 o 
   6   3   5      104.75      124.66     63.71 o 
   7   3   5     1222.20     1213.21     67.27 o 
   8   3   5      801.64      874.92     26.74 o 
   9   3   5      640.03      654.01     28.66 o 
  10   3   5      484.89      529.45     24.80 o 
  11   3   5        8.69        8.62      7.39 o 
  12   3   5        2.34       -8.31      8.31 o 
 -12   4   5      111.68       85.10      8.56 o 
 -11   4   5      272.83      293.01     15.03 o 
 -10   4   5      166.15      147.72     13.58 o 
  -9   4   5      106.15      117.32     11.44 o 
  -8   4   5     1954.73     1999.68     36.56 o 
  -7   4   5      669.11      671.20     19.94 o 
  -6   4   5     2622.77     2509.61    137.76 o 
  -5   4   5     2371.83     2694.80    134.46 o 
  -4   4   5      187.12      172.53     28.69 o 
  -3   4   5     2693.03     2690.43     90.78 o 
  -2   4   5     4183.04     3966.71     60.49 o 
  -1   4   5      274.20      317.46     16.87 o 
   0   4   5    12100.46    12580.30    107.90 o 
   1   4   5      271.65      321.18     15.81 o 
   2   4   5     4405.85     4053.78     56.50 o 
   3   4   5     2580.66     2546.95     62.25 o 
   4   4   5      190.10      197.53     23.03 o 
   5   4   5     2389.48     2444.49     99.44 o 
   6   4   5     2699.04     2511.61    214.14 o 
   7   4   5      652.29      707.88     23.23 o 
   8   4   5     1957.52     2034.69     35.03 o 
   9   4   5      111.04      122.23     14.98 o 
  10   4   5      198.58      174.24     16.32 o 
  11   4   5      292.05      279.34     31.94 o 
  12   4   5      123.77      126.28     13.76 o 
 -12   5   5       20.22       17.05      6.07 o 
 -11   5   5      262.83      241.50     16.96 o 
 -10   5   5      499.27      486.32     26.03 o 
  -9   5   5      310.07      302.75     16.25 o 
  -8   5   5     1123.80     1061.82     27.64 o 
  -7   5   5     1176.53     1035.08     25.22 o 
  -6   5   5      238.66      190.95     43.34 o 
  -5   5   5      231.50      287.50     38.97 o 
  -4   5   5     3327.60     3308.81    166.65 o 
  -3   5   5     2360.76     2332.49     52.26 o 
  -2   5   5     5152.48     5162.24     78.50 o 
  -1   5   5     3094.77     2911.55     62.14 o 
   0   5   5    19670.02    20766.60    173.85 o 
   1   5   5     3182.43     3094.26     64.35 o 
   2   5   5     5369.59     5759.02     89.95 o 
   3   5   5     2441.30     2555.56     60.69 o 
   4   5   5     3609.23     3732.38     85.70 o 
   5   5   5      242.23      230.03     29.48 o 
   6   5   5      221.78      209.11     37.69 o 
   7   5   5     1133.78     1080.90     25.50 o 
   8   5   5     1078.61     1079.38     45.76 o 
   9   5   5      290.82      272.60     20.98 o 
  10   5   5      492.06      477.44     23.88 o 
  11   5   5      257.94      239.31     15.26 o 
  12   5   5       11.42       19.14      7.59 o 
 -12   6   5       31.62       20.90     15.23 o 
 -11   6   5      351.79      363.48     19.29 o 
 -10   6   5      214.79      229.02     15.43 o 
  -9   6   5      268.22      259.55     15.39 o 
  -8   6   5      109.67       80.16     10.24 o 
  -7   6   5     2223.76     2340.62     48.66 o 
  -6   6   5      383.10      358.13     61.99 o 
  -5   6   5      873.39      890.94     57.82 o 
  -4   6   5      359.72      282.32     29.73 o 
  -3   6   5     2564.28     2794.20     78.95 o 
  -2   6   5       36.92       48.21     13.95 o 
  -1   6   5     2924.99     2707.13     64.30 o 
   0   6   5     2691.18     2477.29     52.67 o 
   1   6   5     2878.79     2695.72     47.61 o 
   2   6   5       38.95       52.50     13.78 o 
   3   6   5     2552.25     2835.39     76.32 o 
   4   6   5      353.15      304.90     27.66 o 
   5   6   5      745.83      698.10     56.52 o 
   6   6   5      401.20      387.34     44.92 o 
   7   6   5     2357.98     2607.86     54.50 o 
   8   6   5      116.23      105.67     13.41 o 
   9   6   5      261.91      244.43     17.00 o 
  10   6   5      207.57      218.24     18.02 o 
  11   6   5      347.64      352.70     17.34 o 
  12   6   5       34.11       20.96      6.99 o 
 -11   7   5      267.29      290.20     16.98 o 
 -10   7   5       91.20       85.07     14.60 o 
  -9   7   5      836.17      999.54     26.79 o 
  -8   7   5      424.85      442.95     18.97 o 
  -7   7   5      218.27      214.27     13.57 o 
  -6   7   5      496.68      515.09     18.92 o 
  -5   7   5       49.56       29.22     17.20 o 
  -4   7   5      591.83      611.63     47.52 o 
  -3   7   5      277.35      307.91     35.79 o 
  -2   7   5     1572.62     1862.60     75.75 o 
  -1   7   5       88.59       83.67     15.09 o 
   0   7   5     4386.84     4781.65     81.27 o 
   1   7   5       76.09       61.88     14.12 o 
   2   7   5     1532.34     1813.05     50.84 o 
   3   7   5      247.79      320.11     27.95 o 
   4   7   5      671.18      630.32     39.60 o 
   5   7   5       46.89       58.49     26.33 o 
   6   7   5      510.66      533.40     20.77 o 
   7   7   5      239.69      233.34     16.14 o 
   8   7   5      400.82      408.22     21.71 o 
   9   7   5      893.10     1043.19     36.69 o 
  10   7   5       82.74       74.73     10.37 o 
  11   7   5      282.30      265.76     19.09 o 
 -11   8   5      199.09      229.30     23.27 o 
 -10   8   5      325.66      323.45     21.00 o 
  -9   8   5      371.64      384.99     21.10 o 
  -8   8   5     1132.39     1130.18     34.47 o 
  -7   8   5     1631.28     1604.91     39.84 o 
  -6   8   5     1196.76     1127.98     31.15 o 
  -5   8   5      125.67      138.46     20.29 o 
  -4   8   5      271.82      255.12     32.81 o 
  -3   8   5      390.27      405.86     38.05 o 
  -2   8   5      624.05      539.88     44.73 o 
  -1   8   5     1201.48     1405.99     66.49 o 
   0   8   5      774.82      749.21     43.50 o 
   1   8   5     1176.34     1354.24     51.99 o 
   2   8   5      595.59      476.43     28.73 o 
   3   8   5      403.74      393.99     33.76 o 
   4   8   5      269.09      237.75     25.76 o 
   5   8   5      115.97      140.80     22.39 o 
   6   8   5     1252.51     1248.75     32.02 o 
   7   8   5     1588.35     1662.96     62.54 o 
   8   8   5     1053.49     1081.60     56.19 o 
   9   8   5      373.39      373.66     32.21 o 
  10   8   5      324.46      273.29     19.49 o 
  11   8   5      190.19      182.92     11.68 o 
 -11   9   5      145.50      117.86      9.08 o 
 -10   9   5      231.97      214.40     22.12 o 
  -9   9   5      551.87      555.50     23.75 o 
  -8   9   5      474.67      489.09     23.54 o 
  -7   9   5     1386.25     1411.47     37.52 o 
  -6   9   5      109.48       87.20     15.99 o 
  -5   9   5      266.91      291.79     15.53 o 
  -4   9   5     1063.35      992.85     64.31 o 
  -3   9   5     2382.09     2580.08     97.06 o 
  -2   9   5     1595.62     1721.81     75.11 o 
  -1   9   5     1520.71     1455.79     66.45 o 
   0   9   5      421.78      388.36     34.72 o 
   1   9   5     1534.78     1572.96     68.27 o 
   2   9   5     1552.26     1529.32     69.77 o 
   3   9   5     2442.79     2487.54     90.65 o 
   4   9   5     1043.75     1012.22     94.65 o 
   5   9   5      257.64      268.30     15.13 o 
   6   9   5      102.19      103.10     18.22 o 
   7   9   5     1351.91     1393.88     37.85 o 
   8   9   5      463.45      451.38     24.96 o 
   9   9   5      580.10      533.81     38.26 o 
  10   9   5      222.15      152.26     14.05 o 
  11   9   5      119.78      120.73      8.93 o 
 -10  10   5      112.23      104.00      9.73 o 
  -9  10   5       17.80       27.92     10.70 o 
  -8  10   5      226.98      233.55     16.78 o 
  -7  10   5      147.19      150.35     17.51 o 
  -6  10   5       11.98       25.85      8.72 o 
  -5  10   5      240.57      239.74     13.39 o 
  -4  10   5      263.25      250.01     15.36 o 
  -3  10   5      554.44      477.01     31.39 o 
  -2  10   5      398.34      401.71     45.52 o 
  -1  10   5      248.51      262.48     36.80 o 
   0  10   5     1030.19      970.35     65.13 o 
   1  10   5      268.45      259.38     31.29 o 
   2  10   5      404.00      381.89     38.07 o 
   3  10   5      525.79      442.66     40.78 o 
   4  10   5      282.48      270.02     15.96 o 
   5  10   5      218.49      229.54     15.47 o 
   6  10   5        8.20       14.21     10.13 o 
   7  10   5      145.37      135.92     14.56 o 
   8  10   5      256.23      257.23     17.60 o 
   9  10   5       19.53       27.00      8.78 o 
  10  10   5       90.77       82.72      8.48 o 
 -10  11   5       33.08       23.67      5.73 o 
  -9  11   5       34.41       35.98      8.78 o 
  -8  11   5      533.31      554.63     22.00 o 
  -7  11   5      274.14      276.69     17.82 o 
  -6  11   5     1164.24     1176.24     29.08 o 
  -5  11   5       95.48      114.14     14.22 o 
  -4  11   5     3599.65     3599.73     77.48 o 
  -3  11   5      166.57      176.24     17.42 o 
  -2  11   5     3439.10     3749.18    120.61 o 
  -1  11   5     1190.22     1133.23     38.76 o 
   0  11   5        0.03        3.90     30.79 o 
   1  11   5     1192.69     1120.89     93.65 o 
   2  11   5     3388.67     3141.01    115.62 o 
   3  11   5      157.07      162.83     13.21 o 
   4  11   5     3560.69     3717.65     53.18 o 
   5  11   5       96.96      110.10     13.60 o 
   6  11   5     1134.95     1161.71     34.44 o 
   7  11   5      283.28      282.63     18.52 o 
   8  11   5      550.54      559.89     22.81 o 
   9  11   5       30.67       36.85      8.62 o 
  10  11   5       29.75       23.67      7.06 o 
  -9  12   5      172.08      183.72     10.63 o 
  -8  12   5      224.17      265.95     12.75 o 
  -7  12   5      192.78      208.52     12.80 o 
  -6  12   5      626.06      575.14     26.53 o 
  -5  12   5      329.59      376.62     17.93 o 
  -4  12   5      706.32      734.96     33.32 o 
  -3  12   5      386.89      371.95     28.37 o 
  -2  12   5      394.85      356.42     21.80 o 
  -1  12   5      178.66      156.83     29.44 o 
   0  12   5      125.09      110.04     22.44 o 
   1  12   5      199.44      171.20     11.24 o 
   2  12   5      365.55      288.55     15.02 o 
   3  12   5      461.50      436.56     16.73 o 
   4  12   5      726.52      700.58     21.20 o 
   5  12   5      326.74      341.80     19.67 o 
   6  12   5      605.94      608.93     24.96 o 
   7  12   5      181.03      201.04     15.58 o 
   8  12   5      205.52      228.11     14.44 o 
   9  12   5      168.76      173.57     11.10 o 
  -9  13   5      146.46      142.14     11.34 o 
  -8  13   5      197.54      225.48     16.39 o 
  -7  13   5      387.08      434.26     30.83 o 
  -6  13   5       66.61       82.93     12.73 o 
  -5  13   5      133.42      134.83     12.23 o 
  -4  13   5       64.54       68.77     12.16 o 
  -3  13   5     1817.62     1841.31     52.13 o 
  -2  13   5       95.84       66.30     14.22 o 
  -1  13   5      471.16      446.32     48.24 o 
   0  13   5       41.80       56.64     10.28 o 
   1  13   5      486.46      421.62     20.10 o 
   2  13   5      103.05       80.90      9.85 o 
   3  13   5     1775.09     1635.11     49.51 o 
   4  13   5       56.52       70.51     12.04 o 
   5  13   5      139.46      139.59     13.55 o 
   6  13   5       73.93       73.74     11.16 o 
   7  13   5      406.17      422.03     24.23 o 
   8  13   5      198.61      179.75     15.85 o 
   9  13   5      130.60      120.28     10.45 o 
  -8  14   5       68.55       60.09      8.99 o 
  -7  14   5       43.22       52.17      7.87 o 
  -6  14   5       83.09       89.34     10.96 o 
  -5  14   5      134.74      139.21     23.77 o 
  -4  14   5       66.20       57.93     20.49 o 
  -3  14   5       57.67       46.21     17.30 o 
  -2  14   5      480.63      459.17     37.24 o 
  -1  14   5      172.39      169.82     24.87 o 
   0  14   5      293.75      310.28     18.63 o 
   1  14   5      171.81      146.01     12.11 o 
   2  14   5      457.52      442.77     19.16 o 
   3  14   5       58.28       48.93     12.99 o 
   4  14   5       73.22       93.68     12.46 o 
   5  14   5      135.86      154.11     19.84 o 
   6  14   5       71.49       89.69     15.33 o 
   7  14   5       44.06       31.69     10.29 o 
   8  14   5       65.35       76.61     17.55 o 
  -7  15   5       25.74       17.53      5.30 o 
  -6  15   5       55.89       47.33     12.69 o 
  -5  15   5      210.65      195.90     24.37 o 
  -4  15   5       11.98        5.67     16.24 o 
  -3  15   5       15.88       13.76     16.89 o 
  -2  15   5       70.75       97.57     22.26 o 
  -1  15   5      211.22      208.93     22.14 o 
   0  15   5     2655.76     2707.19     60.53 o 
   1  15   5      182.81      181.28     14.61 o 
   2  15   5       66.21       74.05     11.64 o 
   3  15   5       14.52       27.96      9.89 o 
   4  15   5        7.51       14.88      8.37 o 
   5  15   5      217.43      208.36     19.70 o 
   6  15   5       66.75       59.25     11.91 o 
   7  15   5       34.46       31.95      8.59 o 
  -6  16   5      174.95      217.69     29.05 o 
  -5  16   5      796.06      853.68     29.74 o 
  -4  16   5      141.21      158.28     16.41 o 
  -3  16   5      238.31      265.82     20.83 o 
  -2  16   5       17.70       17.94     11.38 o 
  -1  16   5       25.64       26.67     11.98 o 
   0  16   5      308.10      286.07     21.74 o 
   1  16   5       27.74       13.58     10.13 o 
   2  16   5       20.99      133.25    117.45 o 
   3  16   5      253.10      245.29     17.77 o 
   4  16   5      137.30      156.86     12.63 o 
   5  16   5      800.89      822.37     30.21 o 
   6  16   5      163.86      167.99     13.82 o 
  -5  17   5      128.57      136.28     12.19 o 
  -4  17   5      329.52      354.92     19.56 o 
  -3  17   5       19.08       18.14      9.39 o 
  -2  17   5       87.79      167.84     78.71 o 
  -1  17   5       30.69       38.27     11.33 o 
   0  17   5        1.29       25.52     10.32 o 
   1  17   5       30.45       52.69     14.46 o 
   2  17   5       97.13       78.47     19.83 o 
   3  17   5       21.30       53.18     16.24 o 
   4  17   5      301.43      324.01     19.35 o 
   5  17   5      129.57      142.95     16.71 o 
  -4  18   5       15.94        3.77      6.29 o 
  -3  18   5      419.65      417.17     18.92 o 
  -2  18   5      296.82      329.11     17.92 o 
  -1  18   5       68.05       71.24     19.40 o 
   0  18   5        0.35       12.42     11.56 o 
   1  18   5       68.87       69.27     12.06 o 
   2  18   5      277.80      325.20     26.60 o 
   3  18   5      401.76      464.32     28.44 o 
   4  18   5       15.07       20.48      8.74 o 
  -1  19   5       19.42       24.73      8.74 o 
   0  19   5        1.65       -2.94      6.58 o 
   1  19   5       10.43       11.34      9.51 o 
   0   0   6      875.26      767.09     42.78 o 
   1   0   6    15215.34    15011.44    180.99 o 
   2   0   6      113.39      184.36     22.07 o 
   3   0   6     3987.06     4185.37     92.60 o 
   4   0   6        0.27       17.69     23.73 o 
   5   0   6       63.57      103.33     34.09 o 
   6   0   6     2542.33     2487.24    178.00 o 
   7   0   6     1804.71     1821.70    260.58 o 
   8   0   6      353.35      361.73     16.11 o 
   9   0   6     3105.89     3169.19     51.34 o 
  10   0   6       54.17       79.97     11.78 o 
  11   0   6      676.04      657.48     66.73 o 
  12   0   6       29.32       25.45      9.49 o 
 -12   1   6       20.29       22.41      9.67 o 
 -11   1   6       26.18       26.55      7.51 o 
 -10   1   6      401.61      406.71     18.94 o 
  -9   1   6      404.04      427.52     20.50 o 
  -8   1   6       37.69       41.63      8.63 o 
  -7   1   6      277.68      215.00     46.33 o 
  -6   1   6     2061.40     2062.36    165.85 o 
  -5   1   6      414.21      468.82     57.84 o 
  -4   1   6     1777.08     1842.35    102.58 o 
  -3   1   6     3380.33     3739.27    130.86 o 
  -2   1   6     3320.08     3065.33     80.57 o 
  -1   1   6     2946.56     2555.59     47.35 o 
   1   1   6     2965.03     2658.39     37.80 o 
   2   1   6     3112.87     2875.01     51.64 o 
   3   1   6     3241.38     3628.11     75.09 o 
   4   1   6     1736.37     1827.44    100.06 o 
   5   1   6      408.01      437.48     54.75 o 
   6   1   6     2073.28     2210.01    164.32 o 
   7   1   6      305.77      350.50     90.93 o 
   8   1   6       38.56       33.17      8.71 o 
   9   1   6      405.03      433.77     19.95 o 
  10   1   6      376.68      348.40     23.26 o 
  11   1   6       31.82       35.48     14.91 o 
  12   1   6       19.10       20.61      9.53 o 
 -12   2   6      133.66      127.71     32.18 o 
 -11   2   6      103.17       87.76      9.96 o 
 -10   2   6      419.73      474.97     22.95 o 
  -9   2   6       39.68       44.45     10.37 o 
  -8   2   6      451.72      483.89     18.30 o 
  -7   2   6     1080.80     1063.20     44.54 o 
  -6   2   6      360.07      408.52     80.35 o 
  -5   2   6      318.44      303.79     66.35 o 
  -4   2   6     1253.40     1209.02     85.91 o 
  -3   2   6     2870.10     3020.67    118.92 o 
  -2   2   6     1364.46     1167.12     40.83 o 
  -1   2   6      773.28      928.95     30.11 o 
   0   2   6     1284.80     1361.23     37.72 o 
   1   2   6      811.16      954.10     22.83 o 
   2   2   6     1341.77     1140.11     34.09 o 
   3   2   6     2961.60     3261.62    122.73 o 
   4   2   6     1411.84     1346.00     85.93 o 
   5   2   6      325.90      303.86     50.17 o 
   6   2   6      364.99      369.16     54.15 o 
   7   2   6     1084.39     1076.30     35.85 o 
   8   2   6      488.35      512.89     18.57 o 
   9   2   6       28.85       32.47     10.58 o 
  10   2   6      433.25      458.61     35.75 o 
  11   2   6      112.55      127.73     18.85 o 
  12   2   6      140.49      163.50     15.92 o 
 -12   3   6      102.04       82.75     16.09 o 
 -11   3   6       21.11       16.09      7.19 o 
 -10   3   6      806.14      778.97     26.01 o 
  -9   3   6     1323.71     1306.89     36.17 o 
  -8   3   6      230.63      209.29     13.11 o 
  -7   3   6     2796.34     2702.10     44.04 o 
  -6   3   6      309.08      213.01     40.61 o 
  -5   3   6     2131.16     2223.81    126.61 o 
  -4   3   6      545.30      440.22     54.03 o 
  -3   3   6     3721.23     4080.50    111.35 o 
  -2   3   6     1554.00     1392.17     44.48 o 
  -1   3   6     2638.86     2447.41     47.58 o 
   0   3   6     3211.36     2937.40     42.45 o 
   1   3   6     2682.41     2590.77     41.47 o 
   2   3   6     1579.24     1400.09     34.64 o 
   3   3   6     4000.80     4562.10    119.73 o 
   4   3   6      550.92      521.45     39.92 o 
   5   3   6     2310.59     2327.08    158.82 o 
   6   3   6      298.31      266.75     46.80 o 
   7   3   6     2828.14     2888.32     45.01 o 
   8   3   6      225.99      206.00     14.49 o 
   9   3   6     1340.72     1358.89     42.98 o 
  10   3   6      805.64      760.22     28.91 o 
  11   3   6       16.67       22.81     12.86 o 
  12   3   6       99.25       95.42     12.73 o 
 -12   4   6        2.54       -2.65      5.67 o 
 -11   4   6       77.71       68.05      9.20 o 
 -10   4   6       34.61       24.79      8.73 o 
  -9   4   6      683.15      691.34     22.75 o 
  -8   4   6     1115.90     1155.53     28.22 o 
  -7   4   6     1267.57     1285.82     27.78 o 
  -6   4   6       84.76       99.92     33.87 o 
  -5   4   6      640.30      628.97     70.41 o 
  -4   4   6      558.46      639.90     52.43 o 
  -3   4   6      373.11      461.70     29.70 o 
  -2   4   6     1676.13     1730.18     42.71 o 
  -1   4   6     6248.57     6400.77    114.72 o 
   0   4   6      277.80      230.45     14.98 o 
   1   4   6     6434.95     6800.69    128.47 o 
   2   4   6     1765.60     1839.06     48.83 o 
   3   4   6      374.57      496.85     34.57 o 
   4   4   6      493.62      584.97     43.48 o 
   5   4   6      660.52      695.75     49.33 o 
   6   4   6       74.08       31.78     34.00 o 
   7   4   6     1331.60     1434.69     28.94 o 
   8   4   6     1107.73     1218.80     32.53 o 
   9   4   6      677.25      631.28     28.74 o 
  10   4   6       37.60       22.59      9.62 o 
  11   4   6       84.91       72.73      9.84 o 
  12   4   6        0.71       -8.05      8.05 o 
 -12   5   6       64.11       51.67     15.77 o 
 -11   5   6      121.89      120.46     10.26 o 
 -10   5   6      190.27      156.11     17.58 o 
  -9   5   6      756.11      757.64     23.98 o 
  -8   5   6     2807.34     2909.72     44.69 o 
  -7   5   6      268.90      254.45     13.88 o 
  -6   5   6     1672.27     1588.61    130.36 o 
  -5   5   6      293.74      206.89     42.35 o 
  -4   5   6     1308.53     1467.85     79.94 o 
  -3   5   6     1343.10     1278.40     53.60 o 
  -2   5   6    14520.57    15144.78    131.93 o 
  -1   5   6     2123.69     1968.44     44.21 o 
   1   5   6     2108.29     2018.44     43.28 o 
   2   5   6    14318.30    15794.48    211.36 o 
   3   5   6     1332.42     1259.09     47.17 o 
   4   5   6     1340.61     1512.92     62.58 o 
   5   5   6      292.21      269.18     34.06 o 
   6   5   6     1641.86     1635.57    114.49 o 
   7   5   6      266.92      277.26     14.40 o 
   8   5   6     2991.60     3209.85     46.49 o 
   9   5   6      757.43      791.25     26.65 o 
  10   5   6      230.05      221.60     17.36 o 
  11   5   6      125.92      118.22     11.29 o 
  12   5   6       53.92       40.49      8.40 o 
 -11   6   6      202.56      192.49     14.84 o 
 -10   6   6      526.50      548.72     27.38 o 
  -9   6   6       46.59       52.00      9.81 o 
  -8   6   6      887.13      839.09     25.17 o 
  -7   6   6       95.89       96.79     10.34 o 
  -6   6   6      194.11      209.04     11.76 o 
  -5   6   6      521.18      471.82     42.67 o 
  -4   6   6     2187.88     2234.36     92.45 o 
  -3   6   6      250.69      306.02     28.50 o 
  -2   6   6     8650.73     8861.85    173.12 o 
  -1   6   6     1604.33     1621.07     51.57 o 
   0   6   6    23901.06    25482.18    194.82 o 
   1   6   6     1536.82     1543.18     37.72 o 
   2   6   6     8701.06     9507.94    167.34 o 
   3   6   6      294.73      346.90     27.66 o 
   4   6   6     2134.69     2111.10     69.04 o 
   5   6   6      539.17      508.74     58.41 o 
   6   6   6      196.91      208.62     14.14 o 
   7   6   6      126.11      127.68     11.10 o 
   8   6   6      869.56      886.11     36.10 o 
   9   6   6       56.75       61.16     11.03 o 
  10   6   6      528.40      525.34     24.63 o 
  11   6   6      191.97      166.47     12.48 o 
 -11   7   6       80.40       91.72     10.78 o 
 -10   7   6      106.68      133.51     15.95 o 
  -9   7   6      382.74      409.67     19.51 o 
  -8   7   6     1680.55     1751.84     45.25 o 
  -7   7   6      581.87      600.73     20.56 o 
  -6   7   6      273.39      252.28     13.15 o 
  -5   7   6      544.27      460.32     44.25 o 
  -4   7   6      773.42      804.92     59.84 o 
  -3   7   6       25.27       59.63     19.42 o 
  -2   7   6      220.88      243.34     29.03 o 
  -1   7   6     3412.14     3478.66     79.86 o 
   0   7   6     8101.55     8849.52    122.71 o 
   1   7   6     3424.41     3495.17     73.29 o 
   2   7   6      244.46      290.62     22.07 o 
   3   7   6       39.28       54.75     14.86 o 
   4   7   6      782.56      764.55     43.90 o 
   5   7   6      575.54      526.05     49.63 o 
   6   7   6      263.45      270.59     21.35 o 
   7   7   6      560.41      553.71     24.70 o 
   8   7   6     1648.58     1688.95     64.20 o 
   9   7   6      388.82      358.06     19.43 o 
  10   7   6      109.72      111.35     11.82 o 
  11   7   6       76.31      143.34     41.13 o 
 -11   8   6      210.24      213.43     29.55 o 
 -10   8   6       29.51       33.02     11.07 o 
  -9   8   6      150.27      184.25     16.05 o 
  -8   8   6       80.38       52.28     17.07 o 
  -7   8   6       73.30       68.63     12.24 o 
  -6   8   6      736.10      735.50     21.78 o 
  -5   8   6      298.19      304.66     19.68 o 
  -4   8   6     3504.53     3713.31    118.27 o 
  -3   8   6       96.18       86.39     27.79 o 
  -2   8   6      954.43      881.61     56.47 o 
  -1   8   6       29.45       11.15     12.90 o 
   0   8   6      994.07     1036.23     56.13 o 
   1   8   6       22.49       12.48      9.55 o 
   2   8   6      946.12      924.75     43.91 o 
   3   8   6       87.57       99.86     15.70 o 
   4   8   6     3344.95     3393.46     93.79 o 
   5   8   6      306.36      321.03     16.23 o 
   6   8   6      737.63      810.18     26.51 o 
   7   8   6       81.55       79.99     12.42 o 
   8   8   6       92.08       89.72     15.26 o 
   9   8   6      142.37      155.09     14.17 o 
  10   8   6       24.41        8.13      6.89 o 
  11   8   6      199.88      179.78     11.33 o 
 -11   9   6      173.88      199.51     11.30 o 
 -10   9   6      143.86      149.26     14.26 o 
  -9   9   6        2.41        5.29      9.20 o 
  -8   9   6      165.95      143.49     14.89 o 
  -7   9   6      113.72       89.37     12.91 o 
  -6   9   6       30.79       23.75      8.46 o 
  -5   9   6      465.34      426.89     21.59 o 
  -4   9   6      907.93      914.69     38.00 o 
  -3   9   6     1023.79     1096.38     62.90 o 
  -2   9   6     1192.72     1382.30     67.54 o 
  -1   9   6       97.91      135.45     23.18 o 
   0   9   6     1133.02     1175.66     66.85 o 
   1   9   6       83.34       76.97     21.45 o 
   2   9   6     1150.02     1194.64     63.11 o 
   3   9   6     1025.85     1025.00     59.66 o 
   4   9   6      895.89      939.90     30.36 o 
   5   9   6      423.61      434.60     20.08 o 
   6   9   6       29.69       33.24      9.50 o 
   7   9   6       88.84       80.80     13.05 o 
   8   9   6      162.46      174.57     15.66 o 
   9   9   6        2.10        4.67      9.08 o 
  10   9   6      144.85      132.44     15.48 o 
  11   9   6      177.86      178.92     14.09 o 
 -10  10   6       14.29       10.30      5.97 o 
  -9  10   6      280.75      308.03     16.68 o 
  -8  10   6       24.73       23.02     10.57 o 
  -7  10   6     1569.75     1611.98     39.27 o 
  -6  10   6      572.02      592.20     21.46 o 
  -5  10   6     1957.66     2064.81     35.30 o 
  -4  10   6     2851.50     2776.53     63.24 o 
  -3  10   6     1154.47     1070.50     36.01 o 
  -2  10   6       85.12       90.73     21.60 o 
  -1  10   6      780.81      718.50     57.72 o 
   0  10   6      527.28      467.52     55.15 o 
   1  10   6      725.50      695.25     59.45 o 
   2  10   6      101.17       72.61     19.02 o 
   3  10   6     1206.58     1148.33     33.74 o 
   4  10   6     2900.19     2906.67     47.52 o 
   5  10   6     1939.46     2062.70     42.30 o 
   6  10   6      551.54      590.86     30.48 o 
   7  10   6     1499.24     1551.25     39.69 o 
   8  10   6       30.04       36.61     10.20 o 
   9  10   6      265.21      258.94     19.32 o 
  10  10   6       15.23        7.27      8.02 o 
 -10  11   6      136.15      152.09      8.80 o 
  -9  11   6        6.53       13.29      7.08 o 
  -8  11   6      111.15      139.34     12.97 o 
  -7  11   6        5.91        0.11      7.46 o 
  -6  11   6       75.62       73.32     10.11 o 
  -5  11   6      332.83      340.74     20.50 o 
  -4  11   6      218.26      224.11     16.28 o 
  -3  11   6      616.40      584.10     30.48 o 
  -2  11   6      272.62      256.79     14.89 o 
  -1  11   6      119.29       96.73     10.33 o 
   0  11   6        1.75        4.86      9.93 o 
   1  11   6      125.92      104.33     10.33 o 
   2  11   6      267.74      252.13     15.65 o 
   3  11   6      632.17      580.99     24.61 o 
   4  11   6      232.79      225.74     15.89 o 
   5  11   6      346.30      328.10     19.59 o 
   6  11   6       75.46       86.57     12.66 o 
   7  11   6        5.67       -4.50      9.64 o 
   8  11   6      121.51      132.19     13.18 o 
   9  11   6        7.19        6.87      7.45 o 
  10  11   6      106.87      109.01      9.65 o 
  -9  12   6      249.94      272.77     18.02 o 
  -8  12   6      312.86      335.68     19.58 o 
  -7  12   6      869.08      921.86     31.04 o 
  -6  12   6      156.35      206.36     17.02 o 
  -5  12   6      234.75      258.82     19.32 o 
  -4  12   6      223.20      208.39     16.44 o 
  -3  12   6     1120.27     1239.62     34.17 o 
  -2  12   6      506.19      472.45     27.16 o 
  -1  12   6      396.97      387.58     21.91 o 
   0  12   6      694.45      592.34     21.41 o 
   1  12   6      353.34      340.68     16.27 o 
   2  12   6      482.16      420.16     26.22 o 
   3  12   6     1067.17     1074.55     30.84 o 
   4  12   6      221.13      178.88     14.84 o 
   5  12   6      226.67      260.83     17.89 o 
   6  12   6      158.74      195.37     16.00 o 
   7  12   6      905.45     1001.98     29.85 o 
   8  12   6      309.77      308.12     18.85 o 
   9  12   6      248.54      252.77     16.23 o 
  -9  13   6       18.79       10.02      5.83 o 
  -8  13   6      253.54      263.99     26.69 o 
  -7  13   6       87.46      103.22      9.30 o 
  -6  13   6      188.01      207.11     19.40 o 
  -5  13   6      123.56      119.23     11.67 o 
  -4  13   6       80.88       80.34     12.68 o 
  -3  13   6      469.98      513.75     23.84 o 
  -2  13   6       13.83       20.18     11.72 o 
  -1  13   6     1080.67     1110.95     40.56 o 
   0  13   6     3281.33     3037.77     51.71 o 
   1  13   6     1108.94     1084.72     30.73 o 
   2  13   6       22.90       15.86      7.57 o 
   3  13   6      457.83      461.18     21.59 o 
   4  13   6       82.10       85.30     17.59 o 
   5  13   6       95.49      103.51     18.12 o 
   6  13   6      202.14      222.86     22.63 o 
   7  13   6      104.72      151.69     17.61 o 
   8  13   6      275.52      248.19     19.20 o 
   9  13   6       18.85       24.61      6.86 o 
  -8  14   6       18.42       17.80      6.46 o 
  -7  14   6       74.79       74.35      7.15 o 
  -6  14   6      237.86      260.17     12.72 o 
  -5  14   6      373.69      427.90     24.05 o 
  -4  14   6      240.49      265.86     20.66 o 
  -3  14   6      665.60      693.28     33.60 o 
  -2  14   6      586.15      558.28     31.25 o 
  -1  14   6      287.03      322.30     23.44 o 
   0  14   6       11.96       -8.86     10.47 o 
   1  14   6      291.41      271.88     15.25 o 
   2  14   6      605.44      585.98     20.62 o 
   3  14   6      672.56      648.56     21.95 o 
   4  14   6      265.34      252.91     28.93 o 
   5  14   6      368.89      392.99     27.33 o 
   6  14   6      207.82      246.83     20.97 o 
   7  14   6       72.52       81.95     12.81 o 
   8  14   6       15.67       20.33     11.12 o 
  -7  15   6      196.79      185.18     38.11 o 
  -6  15   6        9.60        7.03      6.52 o 
  -5  15   6     1438.63     1503.79     94.72 o 
  -4  15   6      133.22      161.73     17.72 o 
  -3  15   6       56.55       47.19     13.59 o 
  -2  15   6       17.89       13.06     11.81 o 
  -1  15   6      250.79      234.38     29.10 o 
   0  15   6       41.32       61.04     13.94 o 
   1  15   6      257.28      279.49     52.67 o 
   2  15   6       22.09       32.79      9.91 o 
   3  15   6       55.86       43.28      8.43 o 
   4  15   6      131.07      154.74     25.82 o 
   5  15   6     1397.21     1422.04     44.10 o 
   6  15   6        7.43       20.21     10.22 o 
   7  15   6      173.34      184.71     14.13 o 
  -6  16   6       71.09       62.64      9.14 o 
  -5  16   6      160.35      176.76     16.21 o 
  -4  16   6      415.36      465.56     23.93 o 
  -3  16   6       57.00       62.78     13.03 o 
  -2  16   6       62.80       68.01     13.47 o 
  -1  16   6      112.67       90.55     14.92 o 
   0  16   6      292.86      236.89     19.43 o 
   1  16   6       88.92       97.38     14.35 o 
   2  16   6       55.22       50.77     11.60 o 
   3  16   6       44.98       45.38     13.02 o 
   4  16   6      390.99      431.23     24.51 o 
   5  16   6      163.39      182.27     18.34 o 
   6  16   6       80.84       78.43     10.42 o 
  -5  17   6       64.36       63.55      8.88 o 
  -4  17   6      116.40      134.50     13.18 o 
  -3  17   6        1.08        9.02      9.17 o 
  -2  17   6      112.70      102.73     13.64 o 
  -1  17   6       82.30       74.70     12.50 o 
   0  17   6      476.44      510.37     24.38 o 
   1  17   6       81.82       53.49     15.18 o 
   2  17   6       89.87       81.78     11.73 o 
   3  17   6        0.96       -3.86     12.10 o 
   4  17   6      123.48      112.80     18.35 o 
   5  17   6       64.06       63.33      9.02 o 
  -3  18   6      102.09       92.18     10.50 o 
  -2  18   6       13.77       18.04     14.12 o 
  -1  18   6       36.59       31.57     12.05 o 
   0  18   6       12.95       -6.21      9.94 o 
   1  18   6       47.84       63.57     25.41 o 
   2  18   6       11.15       -4.82     11.07 o 
   3  18   6      110.57      103.29     15.86 o 
   1   0   7       71.02       27.56     11.00 o 
   2   0   7      278.94      312.24     14.92 o 
   3   0   7     1143.75     1209.91     54.36 o 
   4   0   7      462.61      402.01     54.02 o 
   5   0   7      453.62      392.95     62.34 o 
   6   0   7       77.71       46.02     86.72 o 
   7   0   7      127.58      122.96     19.10 o 
   8   0   7      173.40      168.77     12.66 o 
   9   0   7       88.91       79.52     11.19 o 
  10   0   7       40.61       48.60      9.43 o 
  11   0   7      101.11       72.81     13.83 o 
  12   0   7        0.12        9.92      8.36 o 
 -12   1   7      261.33      277.16     19.82 o 
 -11   1   7      160.45      190.48     12.16 o 
 -10   1   7      151.47      165.19     13.56 o 
  -9   1   7      610.75      589.28     23.67 o 
  -8   1   7       54.98       59.33      9.55 o 
  -7   1   7      623.01      577.64     21.69 o 
  -6   1   7     2581.74     2546.11    145.43 o 
  -5   1   7      450.69      447.34     59.65 o 
  -4   1   7     5875.25     5920.02    130.48 o 
  -3   1   7     2859.87     3038.51     90.26 o 
  -2   1   7     3167.21     3183.66     70.26 o 
  -1   1   7     1713.21     1990.17     53.07 o 
   0   1   7     3795.12     3801.24     71.52 o 
   1   1   7     1709.99     1709.86    100.58 o 
   2   1   7     3238.74     3200.08     49.56 o 
   3   1   7     2791.68     2918.46     75.45 o 
   4   1   7     6121.00     6452.70    195.93 o 
   5   1   7      431.53      457.09     57.96 o 
   6   1   7     2489.11     2252.67    173.82 o 
   7   1   7      608.01      578.89     21.68 o 
   8   1   7       48.85       41.49      9.52 o 
   9   1   7      648.20      589.58     26.93 o 
  10   1   7      141.85      155.99     12.55 o 
  11   1   7      171.74      190.22     21.28 o 
  12   1   7      270.14      278.23     19.74 o 
 -12   2   7       54.44       50.53     10.56 o 
 -11   2   7      138.95      125.13     18.05 o 
 -10   2   7      173.92      157.04     13.42 o 
  -9   2   7      127.45      102.41     12.38 o 
  -8   2   7      811.70      843.96     21.46 o 
  -7   2   7     4395.38     4216.08     55.78 o 
  -6   2   7       51.68       15.70     18.53 o 
  -5   2   7     1360.88     1148.90     92.84 o 
  -4   2   7     1090.20     1044.05     81.73 o 
  -3   2   7     4738.70     4891.62    157.40 o 
  -2   2   7     1322.31     1346.89     41.56 o 
  -1   2   7     2987.06     2967.84     54.21 o 
   0   2   7      777.72      510.91     44.95 o 
   1   2   7     2909.94     3079.03     50.24 o 
   2   2   7     1356.06     1317.83     38.16 o 
   3   2   7     4655.95     4841.33     98.57 o 
   4   2   7     1056.56     1007.77     79.85 o 
   5   2   7     1363.23     1160.72     91.68 o 
   6   2   7       68.92      105.72     40.22 o 
   7   2   7     4469.11     4564.91     51.70 o 
   8   2   7      768.63      816.55     22.29 o 
   9   2   7      138.31      120.57     11.39 o 
  10   2   7      151.22      129.41     22.08 o 
  11   2   7      149.01      144.78     18.87 o 
  12   2   7       46.13       55.51     10.94 o 
 -12   3   7       15.09        7.08      4.85 o 
 -11   3   7       87.13       93.24      9.73 o 
 -10   3   7      110.87      109.36     15.23 o 
  -9   3   7      676.01      677.38     22.29 o 
  -8   3   7     1871.31     1781.62     34.63 o 
  -7   3   7      846.35      782.44     22.16 o 
  -6   3   7      445.37      433.70     69.95 o 
  -5   3   7      416.50      465.50     61.13 o 
  -4   3   7     1943.13     1955.14    111.73 o 
  -3   3   7      819.08      875.41     41.57 o 
  -2   3   7      696.26      676.58     33.54 o 
  -1   3   7     1267.20     1321.85     32.29 o 
   0   3   7      588.42      639.56     20.78 o 
   1   3   7     1357.74     1464.48     41.69 o 
   2   3   7      689.86      713.65     30.29 o 
   3   3   7      748.34      835.20     44.57 o 
   4   3   7     1962.52     2129.09     77.21 o 
   5   3   7      405.27      411.23     38.78 o 
   6   3   7      450.46      368.63     77.22 o 
   7   3   7      909.43      923.65     22.56 o 
   8   3   7     1936.66     2030.49     51.97 o 
   9   3   7      664.82      649.06     28.78 o 
  10   3   7      122.31      117.62     15.71 o 
  11   3   7      110.00      133.00     18.97 o 
  12   3   7       12.86       10.31      7.93 o 
 -12   4   7      158.53      123.14      8.81 o 
 -11   4   7       13.36       14.16      6.85 o 
 -10   4   7     1029.60     1095.48     45.26 o 
  -9   4   7       89.77      119.88     12.36 o 
  -8   4   7      550.71      523.76     19.97 o 
  -7   4   7     1220.36     1192.41     24.31 o 
  -6   4   7      331.63      375.58     87.36 o 
  -5   4   7       77.21      138.03     43.23 o 
  -4   4   7      837.36      743.32     47.30 o 
  -3   4   7      802.03      987.31     44.03 o 
  -2   4   7     1601.40     1566.04     42.63 o 
  -1   4   7      228.98      228.19     15.92 o 
   0   4   7      331.12      300.41     16.74 o 
   1   4   7      216.78      231.89     15.77 o 
   2   4   7     1487.84     1462.37     55.72 o 
   3   4   7      774.18      929.44     49.76 o 
   4   4   7      795.40      715.85     48.04 o 
   5   4   7       68.98       85.26     20.05 o 
   6   4   7      341.52      278.54     47.66 o 
   7   4   7     1255.21     1296.76     26.62 o 
   8   4   7      592.15      630.71     24.31 o 
   9   4   7       98.24      146.04     17.07 o 
  10   4   7      971.27      880.09     57.90 o 
  11   4   7       17.74        7.58      6.89 o 
  12   4   7      148.64      152.27     14.07 o 
 -12   5   7        8.13        5.30      4.95 o 
 -11   5   7       61.29       60.59     10.84 o 
 -10   5   7      234.24      186.29     14.23 o 
  -9   5   7      410.85      414.25     18.35 o 
  -8   5   7     2228.03     2220.16     39.58 o 
  -7   5   7     1953.81     1903.13     34.53 o 
  -6   5   7     1706.10     1630.85     41.51 o 
  -5   5   7      149.70      157.89     40.45 o 
  -4   5   7      590.13      544.15     40.87 o 
  -3   5   7     6954.41     8281.07    137.29 o 
  -2   5   7     1150.70     1339.45     40.78 o 
  -1   5   7     2741.66     2613.69     53.51 o 
   0   5   7      544.36      643.09     25.55 o 
   1   5   7     2704.98     2662.12     54.15 o 
   2   5   7     1225.40     1561.80     46.19 o 
   3   5   7     7108.82     8101.67    126.83 o 
   4   5   7      623.28      611.50     41.59 o 
   5   5   7      129.49      148.26     46.47 o 
   6   5   7     1668.07     1716.25     64.03 o 
   7   5   7     1909.72     1968.22     41.01 o 
   8   5   7     2203.70     2351.66     40.02 o 
   9   5   7      439.10      447.40     25.00 o 
  10   5   7      238.46      184.87     16.01 o 
  11   5   7       53.99       50.63     10.28 o 
  12   5   7       13.56       16.28      6.74 o 
 -11   6   7       13.72       14.79      8.31 o 
 -10   6   7       23.42       22.54      9.01 o 
  -9   6   7      105.26      125.47     12.04 o 
  -8   6   7     1107.71     1151.96     29.02 o 
  -7   6   7      439.20      485.27     18.29 o 
  -6   6   7     2282.43     2248.92     34.49 o 
  -5   6   7     1882.06     1911.26    151.23 o 
  -4   6   7      795.22      803.24     49.66 o 
  -3   6   7      427.32      505.59     36.54 o 
  -2   6   7      657.15      699.92     38.31 o 
  -1   6   7     3067.10     3049.15     72.38 o 
   0   6   7     1416.57     1612.52     45.82 o 
   1   6   7     3073.16     2989.30     58.30 o 
   2   6   7      628.58      745.12     32.26 o 
   3   6   7      449.68      539.50     33.07 o 
   4   6   7      783.26      714.71     51.28 o 
   5   6   7     1972.98     1735.59     83.16 o 
   6   6   7     2315.45     2323.71     54.96 o 
   7   6   7      382.77      419.05     18.47 o 
   8   6   7     1128.23     1186.62     29.85 o 
   9   6   7      102.24      119.51     12.77 o 
  10   6   7       26.40       27.83      9.72 o 
  11   6   7       11.46        6.48      6.53 o 
 -11   7   7       88.78       76.92     10.39 o 
 -10   7   7      107.26      112.45     14.47 o 
  -9   7   7      236.56      238.33     17.32 o 
  -8   7   7       49.79       54.41      9.46 o 
  -7   7   7      367.41      333.20     16.62 o 
  -6   7   7      436.04      430.35     14.78 o 
  -5   7   7     1222.32     1220.41     46.32 o 
  -4   7   7      428.78      392.42     47.42 o 
  -3   7   7       87.04       79.73     20.94 o 
  -2   7   7      315.35      283.66     26.74 o 
  -1   7   7     1531.67     1674.03     57.89 o 
   0   7   7     1257.21     1382.95     51.07 o 
   1   7   7     1456.35     1539.31     49.46 o 
   2   7   7      332.30      299.64     27.93 o 
   3   7   7       81.67       71.87     14.74 o 
   4   7   7      382.85      315.45     36.85 o 
   5   7   7     1246.68     1283.27     34.51 o 
   6   7   7      400.85      390.68     18.94 o 
   7   7   7      379.45      364.44     20.74 o 
   8   7   7       62.23       72.84     12.41 o 
   9   7   7      271.81      297.12     21.08 o 
  10   7   7      110.54       80.69      9.48 o 
  11   7   7       77.33       69.26     12.39 o 
 -11   8   7       58.62       52.96      9.26 o 
 -10   8   7      222.01      262.51     50.42 o 
  -9   8   7       34.84       40.43     11.54 o 
  -8   8   7       74.12       60.95     12.54 o 
  -7   8   7      172.61      159.34     15.97 o 
  -6   8   7      229.73      223.80     13.70 o 
  -5   8   7       77.84       70.22      9.50 o 
  -4   8   7      330.75      302.98     34.81 o 
  -3   8   7     1650.46     1773.42     84.63 o 
  -2   8   7     1879.02     1846.14     81.04 o 
  -1   8   7      514.00      494.99     40.81 o 
   0   8   7     3707.89     3755.81    107.20 o 
   1   8   7      538.02      481.55     34.81 o 
   2   8   7     1907.19     1860.66     70.19 o 
   3   8   7     1685.97     1678.10     75.98 o 
   4   8   7      328.38      358.59     33.58 o 
   5   8   7       77.13       64.76     14.45 o 
   6   8   7      218.68      201.48     15.07 o 
   7   8   7      182.94      192.27     16.64 o 
   8   8   7       93.50      100.36     13.79 o 
   9   8   7       29.07       12.65      9.35 o 
  10   8   7      232.94      232.43     15.89 o 
  11   8   7       52.80       54.45     10.23 o 
 -10   9   7       55.74       55.50     10.39 o 
  -9   9   7      204.04      238.68     16.15 o 
  -8   9   7      302.10      265.51     18.17 o 
  -7   9   7      368.00      375.89     21.23 o 
  -6   9   7       15.46       19.18      9.70 o 
  -5   9   7      148.89      152.81     13.58 o 
  -4   9   7      783.68      803.08     24.68 o 
  -3   9   7       20.13       31.13     15.86 o 
  -2   9   7       99.80      126.54     24.77 o 
  -1   9   7      377.53      325.39     35.29 o 
   0   9   7     1154.83     1106.52     63.17 o 
   1   9   7      382.33      297.41     35.98 o 
   2   9   7       85.80       91.56     28.15 o 
   3   9   7       23.16       11.50     16.26 o 
   4   9   7      751.02      756.53     25.45 o 
   5   9   7      139.93      144.35     12.70 o 
   6   9   7       20.26       18.79     10.15 o 
   7   9   7      390.33      425.73     22.30 o 
   8   9   7      320.18      288.31     18.62 o 
   9   9   7      190.30      231.34     15.38 o 
  10   9   7       56.72       52.69      7.62 o 
 -10  10   7       67.80       72.48     11.24 o 
  -9  10   7      230.80      266.63     15.44 o 
  -8  10   7      546.40      575.70     23.15 o 
  -7  10   7      160.70      120.04     13.37 o 
  -6  10   7       73.13       63.53     10.07 o 
  -5  10   7     1357.71     1281.02     36.52 o 
  -4  10   7      378.69      320.72     20.08 o 
  -3  10   7     1846.09     1916.18     51.38 o 
  -2  10   7     1343.29     1321.68     45.83 o 
  -1  10   7      418.37      402.48     51.58 o 
   0  10   7     1316.78     1315.18     76.54 o 
   1  10   7      450.02      403.00     38.05 o 
   2  10   7     1364.03     1302.30     49.49 o 
   3  10   7     1888.53     1860.84     40.24 o 
   4  10   7      375.31      351.34     17.97 o 
   5  10   7     1296.36     1278.80     33.92 o 
   6  10   7       59.95       67.55     13.80 o 
   7  10   7      180.50      168.11     16.02 o 
   8  10   7      564.99      610.68     24.51 o 
   9  10   7      240.25      273.67     15.42 o 
  10  10   7       73.50       71.68      9.49 o 
 -10  11   7       59.48       58.81      5.94 o 
  -9  11   7       12.48       15.77      6.71 o 
  -8  11   7      288.78      291.40     16.21 o 
  -7  11   7      620.22      594.90     21.05 o 
  -6  11   7      167.25      132.19     12.00 o 
  -5  11   7     1516.30     1524.36     41.00 o 
  -4  11   7      283.91      308.87     24.72 o 
  -3  11   7      536.12      525.46     25.04 o 
  -2  11   7      410.88      416.68     19.57 o 
  -1  11   7      205.00      200.76     19.15 o 
   0  11   7        1.30        6.01      6.02 o 
   1  11   7      202.73      200.09     11.51 o 
   2  11   7      394.17      376.11     29.24 o 
   3  11   7      510.20      484.04     34.39 o 
   4  11   7      325.88      336.26     16.53 o 
   5  11   7     1483.22     1489.54     46.15 o 
   6  11   7      167.19      147.95     15.44 o 
   7  11   7      620.44      617.19     25.58 o 
   8  11   7      304.80      332.22     17.91 o 
   9  11   7       11.12        4.93     11.40 o 
  10  11   7       57.33       43.47      8.06 o 
  -9  12   7       23.81       23.07      5.54 o 
  -8  12   7       58.80       51.16      7.21 o 
  -7  12   7      281.43      301.72     21.79 o 
  -6  12   7      715.92      750.95     27.69 o 
  -5  12   7      148.90      160.92     17.13 o 
  -4  12   7      593.20      623.76     25.72 o 
  -3  12   7     2177.57     2351.26     46.51 o 
  -2  12   7        5.78       -8.16      8.68 o 
  -1  12   7      878.74      888.60     32.85 o 
   0  12   7      588.19      594.34     28.42 o 
   1  12   7      885.98      852.96     29.27 o 
   2  12   7        4.08        4.18      8.73 o 
   3  12   7     2159.10     2200.37     77.29 o 
   4  12   7      625.77      685.28     38.10 o 
   5  12   7      137.59      165.78     21.88 o 
   6  12   7      684.09      703.62     26.18 o 
   7  12   7      253.31      263.40     23.20 o 
   8  12   7       63.94       58.13     12.46 o 
   9  12   7       24.72       23.72      8.06 o 
  -8  13   7      258.69      291.54     36.83 o 
  -7  13   7      235.48      250.99     20.29 o 
  -6  13   7      255.75      264.61     12.62 o 
  -5  13   7      376.23      369.14     20.07 o 
  -4  13   7      245.58      267.22     18.13 o 
  -3  13   7      327.41      282.13     18.42 o 
  -2  13   7      106.23       84.91     15.54 o 
  -1  13   7      485.87      471.65     31.93 o 
   0  13   7      411.62      382.55     20.89 o 
   1  13   7      440.85      440.58     18.09 o 
   2  13   7      124.13      114.25     11.92 o 
   3  13   7      303.41      254.68     22.63 o 
   4  13   7      244.96      256.78     26.48 o 
   5  13   7      364.18      370.28     28.01 o 
   6  13   7      251.09      251.87     23.16 o 
   7  13   7      266.83      290.20     21.80 o 
   8  13   7      240.53      266.18     17.80 o 
  -8  14   7      267.31      283.46     48.64 o 
  -7  14   7      109.72       92.99     11.94 o 
  -6  14   7      477.08      482.95     28.19 o 
  -5  14   7       64.35       60.40     10.28 o 
  -4  14   7      533.62      487.75     19.93 o 
  -3  14   7       39.80       29.05     10.48 o 
  -2  14   7      188.75      180.81     16.39 o 
  -1  14   7       72.24       70.32     12.32 o 
   0  14   7      154.00      170.58     18.43 o 
   1  14   7       63.95       45.19     12.48 o 
   2  14   7      162.43      126.76     14.19 o 
   3  14   7       38.92       39.45     10.31 o 
   4  14   7      531.59      515.65     34.70 o 
   5  14   7       62.14       67.76     15.82 o 
   6  14   7      459.26      457.86     26.61 o 
   7  14   7       99.61       96.06     12.84 o 
   8  14   7      303.19      297.52     15.56 o 
  -7  15   7      225.70      274.28     20.83 o 
  -6  15   7       26.56        8.51      9.11 o 
  -5  15   7       58.20       63.04      9.44 o 
  -4  15   7      246.54      265.55     20.47 o 
  -3  15   7       18.50        9.31     11.53 o 
  -2  15   7      245.59      287.53     22.37 o 
  -1  15   7      245.21      243.03     29.36 o 
   0  15   7      122.38      119.24     16.28 o 
   1  15   7      223.97      236.98     17.01 o 
   2  15   7      269.71      294.11     22.58 o 
   3  15   7       19.00       15.23      9.00 o 
   4  15   7      262.98      268.66     22.65 o 
   5  15   7       57.85       77.10     14.08 o 
   6  15   7       20.24        8.81      9.89 o 
   7  15   7      208.64      212.85     14.38 o 
  -6  16   7      169.63      143.46     10.74 o 
  -5  16   7       15.48       18.51      8.55 o 
  -4  16   7      151.99      139.07     15.07 o 
  -3  16   7      222.89      244.27     19.56 o 
  -2  16   7       91.49       70.70     15.05 o 
  -1  16   7      463.19      454.65     40.12 o 
   0  16   7      108.73      105.43     14.27 o 
   1  16   7      455.40      477.83     36.42 o 
   2  16   7      103.05       97.21     11.70 o 
   3  16   7      202.24      197.41     13.77 o 
   4  16   7      140.69      142.30     15.62 o 
   5  16   7        7.54       15.42      8.84 o 
   6  16   7      180.06      180.88     13.36 o 
  -5  17   7       48.22       54.78      8.01 o 
  -4  17   7      434.26      487.12     20.76 o 
  -3  17   7       43.66       27.95      9.33 o 
  -2  17   7        3.96        9.08     11.60 o 
  -1  17   7       52.51       42.31     10.57 o 
   0  17   7       12.52        7.87      8.58 o 
   1  17   7       51.42       38.92     13.89 o 
   2  17   7        2.75        4.31      7.73 o 
   3  17   7       50.70       50.20     10.63 o 
   4  17   7      397.36      441.21     48.39 o 
   5  17   7       52.04       62.45     10.02 o 
  -3  18   7      161.53      137.93     10.94 o 
  -2  18   7       56.08       49.39     12.27 o 
  -1  18   7       14.21       10.00      9.73 o 
   0  18   7        3.96       15.46     10.09 o 
   1  18   7       11.53        5.02      6.66 o 
   2  18   7       55.32       35.85     12.01 o 
   3  18   7      158.48      126.30     16.11 o 
   0   0   8       13.31       23.66     16.34 o 
   1   0   8     3159.39     3239.19     72.24 o 
   2   0   8     4632.46     4891.04     92.14 o 
   3   0   8       15.87       48.74     17.69 o 
   4   0   8     3434.07     3376.50    148.60 o 
   5   0   8      644.06      682.01     74.38 o 
   6   0   8     1469.05     1413.41    111.01 o 
   7   0   8      225.55      197.86     13.70 o 
   8   0   8     3225.22     3267.06     53.95 o 
   9   0   8      504.40      501.34     21.88 o 
  10   0   8      385.58      364.26     17.92 o 
  11   0   8      167.35      111.66      9.40 o 
  12   0   8      286.72      336.38     20.74 o 
 -12   1   8       81.60      115.47     13.49 o 
 -11   1   8       48.67       45.76      7.93 o 
 -10   1   8      123.99      131.39     12.40 o 
  -9   1   8      420.78      438.70     20.95 o 
  -8   1   8     3357.79     3296.03     54.05 o 
  -7   1   8      633.77      616.20     22.83 o 
  -6   1   8      845.97      902.70     88.49 o 
  -5   1   8      367.73      402.60     56.62 o 
  -4   1   8     2683.41     2885.04    138.63 o 
  -3   1   8     3695.99     4196.35     91.22 o 
  -2   1   8    11661.00    12553.16    161.49 o 
  -1   1   8     2449.72     2599.40     65.25 o 
   0   1   8    26286.21    26249.11    202.20 o 
   1   1   8     2410.96     2574.48     64.74 o 
   2   1   8    11814.94    12797.27    147.87 o 
   3   1   8     3652.68     4022.95    176.05 o 
   4   1   8     2771.22     3096.21    154.75 o 
   5   1   8      333.55      352.05     54.00 o 
   6   1   8      835.53      803.79     83.85 o 
   7   1   8      675.48      674.18     23.22 o 
   8   1   8     3388.96     3389.20     55.22 o 
   9   1   8      380.71      377.82     19.11 o 
  10   1   8      131.24      131.38     11.87 o 
  11   1   8       59.05       75.51     15.48 o 
  12   1   8       90.85       98.38     12.67 o 
 -12   2   8      132.73      161.35     41.66 o 
 -11   2   8       72.09       69.05     11.85 o 
 -10   2   8       64.13       75.39     10.56 o 
  -9   2   8      427.43      413.66     20.46 o 
  -8   2   8      219.65      199.37     13.74 o 
  -7   2   8      780.63      734.00     25.50 o 
  -6   2   8     1048.45     1116.34    169.70 o 
  -5   2   8     3170.13     3121.20    156.64 o 
  -4   2   8      911.79      792.64     54.36 o 
  -3   2   8     3617.70     4164.08     92.54 o 
  -2   2   8     2260.85     2302.48     70.69 o 
  -1   2   8     3481.58     3680.79     50.00 o 
   0   2   8     1111.82     1171.75     37.30 o 
   1   2   8     3459.83     3557.36     86.25 o 
   2   2   8     2153.31     2267.21     45.82 o 
   3   2   8     3504.01     4018.74     88.56 o 
   4   2   8      811.87      726.23     70.66 o 
   5   2   8     3095.18     3242.35    155.69 o 
   6   2   8      966.65      983.50    119.70 o 
   7   2   8      843.90      875.42     22.32 o 
   8   2   8      195.12      172.65     12.25 o 
   9   2   8      412.45      393.64     18.89 o 
  10   2   8       56.98       52.44     13.65 o 
  11   2   8       76.20       66.87     14.70 o 
  12   2   8      129.75      169.34     15.02 o 
 -12   3   8      151.89      110.74      8.06 o 
 -11   3   8      239.62      218.10     12.74 o 
 -10   3   8      325.42      319.30     17.44 o 
  -9   3   8      300.71      318.16     15.85 o 
  -8   3   8      287.94      289.46     15.55 o 
  -7   3   8     1492.34     1416.53     29.38 o 
  -6   3   8     1233.36     1231.64    105.74 o 
  -5   3   8      638.76      608.13     72.17 o 
  -4   3   8     2485.67     2597.58     92.55 o 
  -3   3   8     1261.33     1405.52     62.75 o 
  -2   3   8      656.73      606.05     30.73 o 
  -1   3   8     2682.73     3036.77     49.61 o 
   0   3   8      417.11      414.27     17.13 o 
   1   3   8     2744.68     3154.72     60.90 o 
   2   3   8      682.43      708.62     28.55 o 
   3   3   8     1239.26     1381.78     56.73 o 
   4   3   8     2590.58     2705.21     87.54 o 
   5   3   8      654.75      690.78     74.60 o 
   6   3   8     1160.38     1164.60     99.00 o 
   7   3   8     1532.80     1555.28     30.80 o 
   8   3   8      274.95      275.94     16.30 o 
   9   3   8      307.07      327.12     16.39 o 
  10   3   8      337.48      309.88     28.61 o 
  11   3   8      258.19      264.91     24.72 o 
  12   3   8      157.98      144.61     13.86 o 
 -12   4   8       11.60        9.88      4.88 o 
 -11   4   8      124.36      115.92      9.93 o 
 -10   4   8      125.39      130.38     12.70 o 
  -9   4   8     1110.14     1165.71     28.41 o 
  -8   4   8      790.36      692.72     22.61 o 
  -7   4   8      587.41      597.91     18.19 o 
  -6   4   8      835.37      810.22     40.67 o 
  -5   4   8      501.51      530.97     69.08 o 
  -4   4   8      470.05      494.19     51.37 o 
  -3   4   8     1628.67     1812.45     61.69 o 
  -2   4   8      608.98      573.62     27.23 o 
  -1   4   8     1251.18     1249.19     38.14 o 
   0   4   8     1035.48      871.53     28.07 o 
   1   4   8     1162.78     1193.29     39.52 o 
   2   4   8      664.69      687.62     34.89 o 
   3   4   8     1545.33     1805.63     68.05 o 
   4   4   8      518.14      497.61     40.23 o 
   5   4   8      527.22      491.11     63.88 o 
   6   4   8      833.28      842.90     41.93 o 
   7   4   8      628.59      687.20     20.36 o 
   8   4   8      816.14      780.71     22.50 o 
   9   4   8     1126.98     1179.55     37.87 o 
  10   4   8      137.21      140.00     14.01 o 
  11   4   8      136.48       96.52     15.99 o 
  12   4   8       15.85        8.44      7.14 o 
 -11   5   8      172.14      162.23     13.43 o 
 -10   5   8      194.51      233.57     15.08 o 
  -9   5   8      238.54      261.50     15.17 o 
  -8   5   8     1017.22     1000.21     26.99 o 
  -7   5   8     2514.30     2474.32     39.89 o 
  -6   5   8      381.39      382.21     18.69 o 
  -5   5   8       65.91       38.37     26.72 o 
  -4   5   8     1102.39     1082.63     56.77 o 
  -3   5   8     4283.94     4517.68    103.40 o 
  -2   5   8     4352.35     4402.02     76.66 o 
  -1   5   8     1164.77     1147.16     37.15 o 
   0   5   8     1102.80     1025.19     33.14 o 
   1   5   8     1157.53     1134.55     40.83 o 
   2   5   8     4469.61     4796.92    109.13 o 
   3   5   8     4418.43     4641.61    100.73 o 
   4   5   8     1125.43     1015.06     58.29 o 
   5   5   8       58.98      117.13     35.16 o 
   6   5   8      377.88      394.76     26.81 o 
   7   5   8     2465.26     2558.63     37.35 o 
   8   5   8      936.05      946.56     29.54 o 
   9   5   8      211.13      224.92     18.67 o 
  10   5   8      161.26      166.47     14.52 o 
  11   5   8      155.70      155.72     17.92 o 
 -11   6   8      332.78      371.41     17.87 o 
 -10   6   8        3.20        7.87     11.06 o 
  -9   6   8     1336.75     1340.76     32.64 o 
  -8   6   8       86.66       96.63     11.32 o 
  -7   6   8     3661.57     3711.22     51.38 o 
  -6   6   8      216.09      193.75     12.63 o 
  -5   6   8      235.69      204.46     39.65 o 
  -4   6   8     1799.23     1941.78     77.13 o 
  -3   6   8     2004.18     2202.11     74.68 o 
  -2   6   8     3231.91     3344.71     83.59 o 
  -1   6   8     1382.06     1484.23     51.88 o 
   0   6   8      902.21      969.37     44.17 o 
   1   6   8     1321.00     1394.87     47.19 o 
   2   6   8     3362.29     3675.19     88.52 o 
   3   6   8     2071.82     2304.94     68.02 o 
   4   6   8     1845.45     1957.59     84.01 o 
   5   6   8      222.21      172.10     37.78 o 
   6   6   8      215.93      221.92     13.77 o 
   7   6   8     3606.25     3894.75     90.74 o 
   8   6   8      107.06      111.36     11.71 o 
   9   6   8     1398.84     1369.59     40.71 o 
  10   6   8        7.27       12.67      9.22 o 
  11   6   8      335.27      320.54     22.81 o 
 -11   7   8       31.80       31.86      7.78 o 
 -10   7   8      257.09      273.89     18.51 o 
  -9   7   8      411.90      383.58     20.59 o 
  -8   7   8      149.97      168.71     12.98 o 
  -7   7   8      828.57      762.59     23.58 o 
  -6   7   8       18.77       14.57      6.24 o 
  -5   7   8      402.65      380.59     13.61 o 
  -4   7   8      119.75       94.17     22.36 o 
  -3   7   8     3614.52     3591.63    114.31 o 
  -2   7   8     1430.85     1441.27     62.35 o 
  -1   7   8       21.78        4.61     11.53 o 
   0   7   8     1891.43     1880.70     57.06 o 
   1   7   8       18.67        9.32     13.56 o 
   2   7   8     1537.16     1593.27     70.93 o 
   3   7   8     3556.86     3847.71     99.70 o 
   4   7   8      141.60      141.05     22.29 o 
   5   7   8      443.21      466.96     23.41 o 
   6   7   8       26.40       15.91      9.17 o 
   7   7   8      888.95      858.71     43.25 o 
   8   7   8      134.95       95.08     16.59 o 
   9   7   8      419.98      395.67     22.97 o 
  10   7   8      235.13      263.80     16.75 o 
  11   7   8       40.08       42.51     10.67 o 
 -11   8   8       28.61       42.11     15.79 o 
 -10   8   8      707.15      708.20     26.44 o 
  -9   8   8       78.79       69.40     11.27 o 
  -8   8   8      833.94      874.65     29.98 o 
  -7   8   8      507.40      475.56     23.03 o 
  -6   8   8      197.29      204.22     13.73 o 
  -5   8   8      474.56      422.09     16.41 o 
  -4   8   8      294.06      301.28     20.90 o 
  -3   8   8     1268.47     1249.17     71.03 o 
  -2   8   8       36.67       23.56     15.66 o 
  -1   8   8     2301.12     2225.97     84.64 o 
   0   8   8        0.36       20.33     13.63 o 
   1   8   8     2347.84     2233.95    115.56 o 
   2   8   8       49.01       84.70     22.84 o 
   3   8   8     1282.54     1274.83     67.62 o 
   4   8   8      263.78      256.03     16.10 o 
   5   8   8      506.70      528.37     46.67 o 
   6   8   8      238.70      239.52     22.03 o 
   7   8   8      529.34      521.34     24.19 o 
   8   8   8      845.78      873.28     43.45 o 
   9   8   8       74.24       73.27     14.56 o 
  10   8   8      705.54      708.26     40.74 o 
  11   8   8       26.25       42.50      9.17 o 
 -10   9   8       26.60       42.93      9.32 o 
  -9   9   8       50.16       56.33     13.29 o 
  -8   9   8       45.36       21.42     10.17 o 
  -7   9   8        3.53        8.35      8.55 o 
  -6   9   8      250.75      237.27     14.99 o 
  -5   9   8      689.70      708.32     21.21 o 
  -4   9   8      521.53      493.11     20.03 o 
  -3   9   8      749.47      778.21     29.26 o 
  -2   9   8      128.51       78.29     21.55 o 
  -1   9   8     1648.28     1589.98    107.84 o 
   0   9   8        7.27      -14.33     14.33 o 
   1   9   8     1614.90     1523.90    148.37 o 
   2   9   8      148.82      143.59     42.26 o 
   3   9   8      726.48      753.64     25.70 o 
   4   9   8      483.18      440.89     23.72 o 
   5   9   8      667.68      662.98     25.36 o 
   6   9   8      223.51      212.28     16.98 o 
   7   9   8        4.15       -1.42      9.79 o 
   8   9   8       44.05       37.64     10.86 o 
   9   9   8       50.00       38.92      9.28 o 
  10   9   8       22.63       28.24      8.01 o 
 -10  10   8       11.94       12.89      5.37 o 
  -9  10   8        3.97       -6.87      7.60 o 
  -8  10   8       91.47       76.45     11.61 o 
  -7  10   8      369.61      323.81     16.52 o 
  -6  10   8      980.29     1025.94     27.40 o 
  -5  10   8      279.39      261.43     18.83 o 
  -4  10   8      670.79      631.76     29.72 o 
  -3  10   8      489.69      454.43     30.01 o 
  -2  10   8      318.54      350.13     16.86 o 
  -1  10   8      858.17      728.68     47.82 o 
   0  10   8      140.06      121.60     17.16 o 
   1  10   8      853.12      796.02     37.75 o 
   2  10   8      318.02      323.67     26.78 o 
   3  10   8      535.14      539.47     35.31 o 
   4  10   8      676.08      630.78     22.87 o 
   5  10   8      262.88      270.03     18.39 o 
   6  10   8      976.00     1050.73     33.69 o 
   7  10   8      334.16      310.89     19.51 o 
   8  10   8       95.94      101.60     12.56 o 
   9  10   8        4.44        5.80      9.74 o 
  10  10   8       10.38       21.51      6.98 o 
  -9  11   8       16.46        9.03      6.08 o 
  -8  11   8      634.82      706.69     22.73 o 
  -7  11   8      557.00      490.06     25.35 o 
  -6  11   8       29.98       30.73      8.32 o 
  -5  11   8       49.98       64.67     11.98 o 
  -4  11   8        8.62       -7.27     12.66 o 
  -3  11   8      361.60      369.91     23.90 o 
  -2  11   8      870.07      934.60     27.69 o 
  -1  11   8     1125.32     1135.59     31.66 o 
   0  11   8        2.76       -2.03     25.22 o 
   1  11   8     1126.41     1120.90     37.61 o 
   2  11   8      800.11      794.26     42.47 o 
   3  11   8      377.50      337.32     31.53 o 
   4  11   8        7.71       13.84     10.17 o 
   5  11   8       44.26       72.66     19.81 o 
   6  11   8       30.73       21.85     16.41 o 
   7  11   8      597.25      567.11     23.92 o 
   8  11   8      670.29      717.33     31.98 o 
   9  11   8       25.11       15.80      8.83 o 
  -9  12   8       13.74        7.21      4.74 o 
  -8  12   8      279.21      288.24     11.83 o 
  -7  12   8      133.32      113.86     12.36 o 
  -6  12   8      292.22      285.48     13.80 o 
  -5  12   8      329.44      337.62     19.81 o 
  -4  12   8      281.26      281.88     18.49 o 
  -3  12   8      236.57      248.99     17.62 o 
  -2  12   8      211.47      227.15     16.23 o 
  -1  12   8      280.14      281.78     15.22 o 
   0  12   8      210.01      180.22     14.85 o 
   1  12   8      323.02      292.53     14.24 o 
   2  12   8      187.65      130.79     23.43 o 
   3  12   8      247.93      269.30     30.38 o 
   4  12   8      272.76      241.79     22.53 o 
   5  12   8      325.93      278.43     25.94 o 
   6  12   8      280.31      309.38     25.85 o 
   7  12   8      142.30      156.78     19.19 o 
   8  12   8      272.57      262.11     19.12 o 
   9  12   8       16.17       14.74      7.36 o 
  -8  13   8        4.53       12.84      5.95 o 
  -7  13   8      194.07      183.76     15.60 o 
  -6  13   8     1015.26      973.15     24.14 o 
  -5  13   8      217.23      254.20     15.15 o 
  -4  13   8      119.11      110.32     11.65 o 
  -3  13   8      126.56      140.02     12.71 o 
  -2  13   8      446.69      500.41     20.27 o 
  -1  13   8      147.99      136.31     14.45 o 
   0  13   8       78.36       79.26     12.24 o 
   1  13   8      137.81      123.31     13.05 o 
   2  13   8      437.79      463.52     39.56 o 
   3  13   8      128.67      138.08     15.31 o 
   4  13   8      114.92      114.30     14.01 o 
   5  13   8      220.98      251.24     24.53 o 
   6  13   8      973.39     1074.18     41.38 o 
   7  13   8      176.41      204.39     18.84 o 
   8  13   8        2.28        3.66      8.24 o 
  -8  14   8       34.12       35.77      9.93 o 
  -7  14   8       87.54      131.01     42.89 o 
  -6  14   8       39.96       44.31      8.56 o 
  -5  14   8       89.03       75.41      9.42 o 
  -4  14   8      297.44      306.78     15.95 o 
  -3  14   8      161.86      160.04     12.92 o 
  -2  14   8      826.25      869.72     38.35 o 
  -1  14   8      242.18      248.14     17.92 o 
   0  14   8      180.49      188.98     18.23 o 
   1  14   8      226.44      200.94     18.45 o 
   2  14   8      842.92      900.19     38.47 o 
   3  14   8      150.69      180.73     16.26 o 
   4  14   8      324.36      299.27     26.48 o 
   5  14   8      109.92      114.02     17.01 o 
   6  14   8       32.41       45.76     12.76 o 
   7  14   8       78.19       67.73     16.11 o 
   8  14   8       32.98       20.33      7.15 o 
  -7  15   8      228.30      287.49     20.07 o 
  -6  15   8      516.36      531.65     21.02 o 
  -5  15   8      108.04      107.22     10.40 o 
  -4  15   8      620.98      659.26     28.41 o 
  -3  15   8       68.67       75.00     13.46 o 
  -2  15   8       26.09       38.63     11.90 o 
  -1  15   8       28.63       14.86     11.00 o 
   0  15   8        0.79       14.48      9.89 o 
   1  15   8       24.06       24.85      9.25 o 
   2  15   8       18.56        6.46     11.04 o 
   3  15   8       66.97       61.53     12.42 o 
   4  15   8      593.06      640.09     31.39 o 
   5  15   8      128.96      162.04     17.18 o 
   6  15   8      517.63      535.20     24.45 o 
   7  15   8      252.30      279.04     15.22 o 
  -6  16   8       88.95       86.85     13.41 o 
  -5  16   8      165.00      180.75     13.57 o 
  -4  16   8      201.97      212.96     17.81 o 
  -3  16   8       67.18       56.10     11.75 o 
  -2  16   8      427.49      466.21     24.78 o 
  -1  16   8       82.17       77.94     13.71 o 
   0  16   8        6.61       11.08     10.18 o 
   1  16   8       69.27       89.80     18.86 o 
   2  16   8      417.06      422.69     23.72 o 
   3  16   8       57.25       52.76      9.20 o 
   4  16   8      197.93      184.38     17.27 o 
   5  16   8      152.08      166.08     14.58 o 
   6  16   8       77.75       65.75      9.06 o 
  -4  17   8       10.35        8.65     11.08 o 
  -3  17   8        1.63        8.02      7.69 o 
  -2  17   8      223.46      240.55     16.67 o 
  -1  17   8       87.90       63.45     10.72 o 
   0  17   8       73.31       51.27     14.34 o 
   1  17   8      103.79       91.18     12.39 o 
   2  17   8      229.51      233.74     16.11 o 
   3  17   8        0.71       13.86     16.72 o 
   4  17   8       11.83       15.44     12.62 o 
  -2  18   8      121.61      119.15     10.43 o 
  -1  18   8       20.90       22.22     10.90 o 
   0  18   8        3.63       -7.24      7.24 o 
   1  18   8       15.26       12.51      6.90 o 
   2  18   8      120.36      129.44     17.31 o 
   1   0   9      142.49      161.40     20.31 o 
   2   0   9     1403.61     1342.40     52.45 o 
   3   0   9     3332.68     3735.34     89.17 o 
   4   0   9        7.34       -5.18     24.65 o 
   5   0   9     1992.00     1905.66    125.63 o 
   6   0   9     2720.20     2985.82    166.26 o 
   7   0   9       18.93       13.44      8.23 o 
   8   0   9     3186.78     3026.08     52.05 o 
   9   0   9       25.46       23.51      9.39 o 
  10   0   9      160.03      160.41     12.70 o 
  11   0   9       70.67       87.22      8.55 o 
  12   0   9       45.29       32.36      8.54 o 
 -12   1   9       60.70       53.78      9.49 o 
 -11   1   9       13.34        6.14      9.27 o 
 -10   1   9       53.05       75.61     10.02 o 
  -9   1   9     1223.66     1283.92     33.73 o 
  -8   1   9      965.09      951.80     30.15 o 
  -7   1   9     1366.78     1240.88     32.00 o 
  -6   1   9      795.20      835.68    118.15 o 
  -5   1   9       49.53       76.10     35.21 o 
  -4   1   9      367.88      490.83     44.73 o 
  -3   1   9      495.61      528.48     36.07 o 
  -2   1   9     3174.28     3590.23     84.94 o 
  -1   1   9     1130.51     1155.60     47.29 o 
   0   1   9      105.36       41.53     14.50 o 
   1   1   9     1182.63     1241.21     48.73 o 
   2   1   9     3271.05     3633.16     84.61 o 
   3   1   9      573.74      600.34     46.58 o 
   4   1   9      365.92      512.53     63.03 o 
   5   1   9       29.04       -3.92     25.87 o 
   6   1   9      732.07      817.82     88.65 o 
   7   1   9     1374.48     1308.02     27.93 o 
   8   1   9      964.74      966.51     30.38 o 
   9   1   9     1183.26     1273.07     33.11 o 
  10   1   9       53.15       66.06      9.43 o 
  11   1   9       10.28        6.94     10.58 o 
  12   1   9       62.93       63.04     10.05 o 
 -12   2   9       75.43       77.16     23.57 o 
 -11   2   9      255.93      290.65     13.63 o 
 -10   2   9      425.28      424.96     18.87 o 
  -9   2   9      479.37      470.90     21.49 o 
  -8   2   9     2685.77     2757.90     46.05 o 
  -7   2   9     1592.87     1640.99     36.13 o 
  -6   2   9     1183.72     1151.27    111.74 o 
  -5   2   9      358.43      360.10     41.43 o 
  -4   2   9      192.14      269.19     33.85 o 
  -3   2   9     3475.11     3659.63     91.41 o 
  -2   2   9     9710.64    10336.40    158.29 o 
  -1   2   9      717.71      663.78     36.91 o 
   0   2   9      769.12      751.54     38.92 o 
   1   2   9      700.91      597.15     35.21 o 
   2   2   9     9500.11    10655.76    187.50 o 
   3   2   9     3478.80     3853.75    115.03 o 
   4   2   9      199.35      266.21     47.57 o 
   5   2   9      333.18      369.58     57.03 o 
   6   2   9     1190.26     1163.28    103.36 o 
   7   2   9     1663.49     1754.68     31.39 o 
   8   2   9     2802.44     2912.87     41.29 o 
   9   2   9      498.28      484.91     28.80 o 
  10   2   9      456.13      469.97     22.54 o 
  11   2   9      260.33      314.14     24.48 o 
  12   2   9       85.20       85.64     10.81 o 
 -11   3   9       23.24       13.42      6.51 o 
 -10   3   9       44.91       27.70      8.08 o 
  -9   3   9       11.52       29.49      8.55 o 
  -8   3   9        1.94       10.54      7.06 o 
  -7   3   9      805.56      789.45     22.77 o 
  -6   3   9      254.49      213.62     20.40 o 
  -5   3   9     1853.35     1886.15     88.51 o 
  -4   3   9     1197.20     1369.18     60.17 o 
  -3   3   9     3013.97     2920.29     82.78 o 
  -2   3   9      773.24      836.75     38.61 o 
  -1   3   9      531.13      543.86     29.11 o 
   0   3   9     4952.11     4600.55     95.16 o 
   1   3   9      526.24      504.16     32.80 o 
   2   3   9      873.48     1003.39     57.12 o 
   3   3   9     2930.57     2990.63    103.45 o 
   4   3   9     1192.52     1318.64     98.90 o 
   5   3   9     1868.30     1886.88    205.33 o 
   6   3   9      282.28      286.45     19.86 o 
   7   3   9      845.44      919.33     23.53 o 
   8   3   9        8.43        5.49      6.83 o 
   9   3   9       16.45       21.20      9.81 o 
  10   3   9       62.54       48.10     16.31 o 
  11   3   9       19.76       12.43     10.85 o 
 -11   4   9       53.57       53.53      8.32 o 
 -10   4   9       81.34      107.20     11.31 o 
  -9   4   9      195.58      228.30     14.06 o 
  -8   4   9      257.86      276.32     15.24 o 
  -7   4   9      561.44      495.16     18.45 o 
  -6   4   9      568.61      551.65     17.94 o 
  -5   4   9      474.31      463.14     66.03 o 
  -4   4   9     2498.95     2755.64     97.81 o 
  -3   4   9     2395.39     2317.10     57.32 o 
  -2   4   9     4472.03     4186.60     69.91 o 
  -1   4   9     1311.80     1404.90     47.65 o 
   0   4   9        2.06        2.64     10.93 o 
   1   4   9     1370.40     1501.25     46.09 o 
   2   4   9     4345.10     4342.80    118.68 o 
   3   4   9     2300.75     2289.84     93.11 o 
   4   4   9     2637.01     2951.70    148.23 o 
   5   4   9      457.59      470.67     65.12 o 
   6   4   9      552.70      555.20     17.51 o 
   7   4   9      514.63      499.05     17.81 o 
   8   4   9      231.84      240.37     14.01 o 
   9   4   9      188.66      172.85     14.09 o 
  10   4   9       96.36      123.96     20.40 o 
  11   4   9       44.02       31.39     11.61 o 
 -11   5   9      860.67      911.39     32.01 o 
 -10   5   9      442.95      534.43     26.75 o 
  -9   5   9     1074.98     1114.54     34.09 o 
  -8   5   9      683.85      706.15     22.87 o 
  -7   5   9      521.89      518.02     19.03 o 
  -6   5   9     1624.75     1491.25     35.76 o 
  -5   5   9      374.61      352.10     41.54 o 
  -4   5   9     1894.65     2022.67     88.15 o 
  -3   5   9      200.82      220.34     25.07 o 
  -2   5   9      562.44      545.52     26.94 o 
  -1   5   9     2014.92     2277.15     62.91 o 
   0   5   9     2428.29     2515.72     63.91 o 
   1   5   9     2092.68     2443.88     66.23 o 
   2   5   9      544.26      563.51     35.37 o 
   3   5   9      241.81      260.04     35.34 o 
   4   5   9     1916.09     1997.39     95.49 o 
   5   5   9      372.57      343.79     57.66 o 
   6   5   9     1608.34     1598.39     52.86 o 
   7   5   9      484.38      522.70     17.16 o 
   8   5   9      684.27      708.34     34.60 o 
   9   5   9     1054.17     1049.02     46.09 o 
  10   5   9      458.06      517.50     22.51 o 
  11   5   9      872.61      855.67     36.01 o 
 -11   6   9      182.71      206.04     13.54 o 
 -10   6   9      425.31      451.12     23.43 o 
  -9   6   9       38.89       58.55      9.46 o 
  -8   6   9      110.84      124.74     11.92 o 
  -7   6   9      649.82      571.05     23.77 o 
  -6   6   9      256.88      245.50     11.72 o 
  -5   6   9      323.55      310.86     16.70 o 
  -4   6   9      457.75      409.50     37.70 o 
  -3   6   9      715.02      759.52     45.54 o 
  -2   6   9      747.04      684.76     53.19 o 
  -1   6   9      953.64      855.07     49.29 o 
   0   6   9        7.60      -10.69     11.39 o 
   1   6   9      943.96      887.89     45.09 o 
   2   6   9      785.17      760.61     43.06 o 
   3   6   9      731.64      810.30     99.76 o 
   4   6   9      417.88      387.61     38.61 o 
   5   6   9      285.04      267.30     18.28 o 
   6   6   9      304.33      310.46     14.10 o 
   7   6   9      699.10      661.86     22.61 o 
   8   6   9      105.53      117.99     11.89 o 
   9   6   9       39.18       62.07     12.45 o 
  10   6   9      426.82      460.19     32.54 o 
  11   6   9      171.78      185.32     17.65 o 
 -11   7   9      386.83      369.57     44.14 o 
 -10   7   9      130.74      113.26     13.40 o 
  -9   7   9      117.22      128.12     13.84 o 
  -8   7   9       57.12       72.14     10.09 o 
  -7   7   9     1070.87     1059.77     27.45 o 
  -6   7   9      456.60      451.18     24.76 o 
  -5   7   9     1203.38     1252.53     29.05 o 
  -4   7   9      692.25      700.47     55.37 o 
  -3   7   9     2309.39     2480.18     94.15 o 
  -2   7   9      528.46      487.10     47.09 o 
  -1   7   9      891.20      797.29     49.49 o 
   0   7   9       82.76      116.37     19.44 o 
   1   7   9      906.57      898.22     55.37 o 
   2   7   9      572.15      576.58     44.08 o 
   3   7   9     2239.37     2414.95    101.10 o 
   4   7   9      642.67      625.71     55.77 o 
   5   7   9     1164.39     1215.94     24.37 o 
   6   7   9      463.16      452.57     19.67 o 
   7   7   9     1063.96     1077.82     35.02 o 
   8   7   9       45.90       38.73      8.96 o 
   9   7   9      103.28       92.55     11.79 o 
  10   7   9      147.84      135.03     19.18 o 
  11   7   9      372.91      356.16     20.96 o 
 -10   8   9       48.15       52.24     10.13 o 
  -9   8   9      107.95      108.68     12.30 o 
  -8   8   9      107.08       89.54     12.92 o 
  -7   8   9      480.65      476.43     19.75 o 
  -6   8   9      207.74      226.12     14.75 o 
  -5   8   9      527.05      486.87     23.93 o 
  -4   8   9     1245.83     1167.34     37.56 o 
  -3   8   9      732.68      739.77     79.56 o 
  -2   8   9      172.96      181.55     38.97 o 
  -1   8   9      827.76      705.18     59.58 o 
   0   8   9       31.34       29.44     21.83 o 
   1   8   9      875.31      874.68     58.02 o 
   2   8   9      155.02      121.12     22.64 o 
   3   8   9      763.96      736.74     70.24 o 
   4   8   9     1264.40     1238.61     29.59 o 
   5   8   9      538.11      515.75     17.74 o 
   6   8   9      203.05      202.34     16.52 o 
   7   8   9      462.03      478.51     29.45 o 
   8   8   9       93.89       89.64     12.62 o 
   9   8   9      126.08      110.54     12.71 o 
  10   8   9       40.61       33.41     12.54 o 
 -10   9   9       17.64       10.25     12.16 o 
  -9   9   9      255.44      300.13     20.87 o 
  -8   9   9      778.03      784.28     31.00 o 
  -7   9   9      277.00      248.52     15.43 o 
  -6   9   9     1807.54     1871.80     36.90 o 
  -5   9   9      563.91      513.47     19.81 o 
  -4   9   9     1133.34     1120.93     39.22 o 
  -3   9   9      952.12      915.59     34.28 o 
  -2   9   9      878.64      799.24     43.84 o 
  -1   9   9      406.32      401.84     48.13 o 
   0   9   9      292.17      299.72     48.14 o 
   1   9   9      364.34      350.58     53.14 o 
   2   9   9      870.14      859.33     40.59 o 
   3   9   9      903.15      900.47     45.90 o 
   4   9   9     1115.27     1088.82     28.60 o 
   5   9   9      546.28      505.30     20.35 o 
   6   9   9     1847.55     1985.57     44.65 o 
   7   9   9      256.69      241.19     17.74 o 
   8   9   9      789.74      782.37     33.15 o 
   9   9   9      257.08      260.72     31.79 o 
  10   9   9       25.97       21.91      9.87 o 
 -10  10   9       10.45        3.45      4.75 o 
  -9  10   9       17.83       24.48      9.76 o 
  -8  10   9      224.99      195.78     14.45 o 
  -7  10   9       34.54       41.70      9.14 o 
  -6  10   9      260.16      284.12     15.86 o 
  -5  10   9     1601.39     1649.33     35.02 o 
  -4  10   9      589.31      616.62     32.16 o 
  -3  10   9      344.28      303.56     21.72 o 
  -2  10   9      242.59      222.21     15.53 o 
  -1  10   9     1004.48     1007.10     26.58 o 
   0  10   9     1535.95     1508.88     42.98 o 
   1  10   9     1036.59     1016.08     34.91 o 
   2  10   9      212.26      244.98     24.23 o 
   3  10   9      393.92      355.88     31.13 o 
   4  10   9      535.52      534.66     29.71 o 
   5  10   9     1584.52     1665.72     34.65 o 
   6  10   9      274.24      299.57     19.34 o 
   7  10   9       28.84       46.14     10.80 o 
   8  10   9      227.80      210.04     20.33 o 
   9  10   9       24.72       23.19      9.57 o 
  10  10   9        7.18        9.70      7.63 o 
  -9  11   9       30.80       26.12      5.38 o 
  -8  11   9       35.20       32.76      8.47 o 
  -7  11   9      129.30      104.32      9.88 o 
  -6  11   9      131.51      112.04     14.04 o 
  -5  11   9     1084.57     1053.06     28.41 o 
  -4  11   9       74.54       64.99     12.17 o 
  -3  11   9      323.94      279.88     15.60 o 
  -2  11   9      979.05      951.39     44.09 o 
  -1  11   9      143.44      112.86     11.92 o 
   0  11   9      809.59      753.04     35.73 o 
   1  11   9      137.58      114.10     15.23 o 
   2  11   9      967.97      851.43    124.82 o 
   3  11   9      370.69      324.53     24.45 o 
   4  11   9       55.68       61.09     13.80 o 
   5  11   9     1063.18     1113.94     34.84 o 
   6  11   9      120.84      106.42     19.39 o 
   7  11   9      129.64      121.95     17.95 o 
   8  11   9       36.11       31.02     11.97 o 
   9  11   9       32.00       27.41      8.36 o 
  -9  12   9       69.07       54.30      8.70 o 
  -8  12   9       65.27       67.79      8.60 o 
  -7  12   9      106.13      124.93     12.75 o 
  -6  12   9      338.01      308.09     15.28 o 
  -5  12   9      479.56      456.68     19.16 o 
  -4  12   9      189.57      171.70     13.46 o 
  -3  12   9       27.90       28.15      8.87 o 
  -2  12   9       96.42       98.42     12.77 o 
  -1  12   9      267.18      256.76     14.95 o 
   0  12   9      581.73      602.16     24.45 o 
   1  12   9      292.17      253.38     24.22 o 
   2  12   9      107.58      114.07     23.00 o 
   3  12   9       28.90       21.88     10.97 o 
   4  12   9      205.94      190.52     16.61 o 
   5  12   9      457.84      421.93     30.33 o 
   6  12   9      290.67      295.92     25.16 o 
   7  12   9      103.83      116.76     16.34 o 
   8  12   9       63.05       43.57     10.52 o 
   9  12   9       60.09       46.59      8.48 o 
  -8  13   9       37.21       32.02      5.86 o 
  -7  13   9       20.70       27.37      7.24 o 
  -6  13   9       69.30       49.04      8.09 o 
  -5  13   9       65.87       76.07     10.03 o 
  -4  13   9      240.85      289.26     16.04 o 
  -3  13   9      285.35      292.14     16.30 o 
  -2  13   9      670.93      681.37     23.05 o 
  -1  13   9       10.72       17.65     10.41 o 
   0  13   9     3358.98     3069.36     63.46 o 
   1  13   9        6.81        0.65     11.50 o 
   2  13   9      699.13      687.03     47.04 o 
   3  13   9      261.84      274.00     19.31 o 
   4  13   9      255.74      287.74     19.57 o 
   5  13   9       70.48       87.33     16.96 o 
   6  13   9       81.41       91.02     16.19 o 
   7  13   9       27.41       38.23     11.65 o 
   8  13   9       27.58       25.33     10.53 o 
  -7  14   9      187.09      211.03     14.33 o 
  -6  14   9      106.82      106.34      9.97 o 
  -5  14   9      193.93      216.14     13.15 o 
  -4  14   9      270.06      285.58     15.31 o 
  -3  14   9      488.92      534.44     20.53 o 
  -2  14   9       82.72      102.32     13.28 o 
  -1  14   9      134.86      126.23     14.35 o 
   0  14   9      413.78      443.88     21.97 o 
   1  14   9      122.78      122.54     25.46 o 
   2  14   9       96.62      101.70     29.87 o 
   3  14   9      482.37      509.04     24.16 o 
   4  14   9      279.19      266.82     17.65 o 
   5  14   9      195.65      227.09     20.77 o 
   6  14   9      110.02      134.68     16.33 o 
   7  14   9      181.40      209.32     15.58 o 
  -6  15   9       67.51       63.44      8.08 o 
  -5  15   9      199.62      198.12     12.57 o 
  -4  15   9      339.34      347.97     16.65 o 
  -3  15   9      165.79      159.20     16.92 o 
  -2  15   9      190.67      179.48     34.79 o 
  -1  15   9      140.38      144.91     16.51 o 
   0  15   9        9.90        9.14      8.40 o 
   1  15   9      137.37      143.29     18.02 o 
   2  15   9      197.09      194.29     17.81 o 
   3  15   9      162.38      155.92     16.38 o 
   4  15   9      357.65      391.92     24.92 o 
   5  15   9      215.74      239.47     18.99 o 
   6  15   9       72.58       85.21     11.90 o 
  -5  16   9       16.82       16.03      6.83 o 
  -4  16   9      197.99      180.37     14.35 o 
  -3  16   9      145.23      156.03     14.74 o 
  -2  16   9       45.86       67.91     30.17 o 
  -1  16   9      250.18      227.15     18.46 o 
   0  16   9       58.04       46.53     10.33 o 
   1  16   9      255.51      245.93     18.71 o 
   2  16   9       36.17       29.27      8.80 o 
   3  16   9      147.05      172.46     12.73 o 
   4  16   9      196.69      178.77     15.93 o 
   5  16   9       13.23       14.69      8.35 o 
  -4  17   9      767.02      770.21     21.90 o 
  -3  17   9       39.49       27.83      8.00 o 
  -2  17   9      206.39      205.98     19.19 o 
  -1  17   9       52.97       53.06      9.52 o 
   0  17   9      378.80      432.95     30.21 o 
   1  17   9       55.39       47.14     10.03 o 
   2  17   9      220.08      217.24     16.85 o 
   3  17   9       29.31       29.13      8.25 o 
   4  17   9      775.73      814.82     24.26 o 
  -1  18   9        8.56       -6.41      6.41 o 
   0  18   9       94.93      104.94     10.39 o 
   1  18   9       11.23       10.23      6.11 o 
   0   0  10    13355.85    13442.60    236.77 o 
   1   0  10     5717.93     6133.81    114.31 o 
   2   0  10     2743.42     3050.41     83.10 o 
   3   0  10      306.30      368.82     39.53 o 
   4   0  10        0.10       11.34     18.44 o 
   5   0  10      709.28      803.91     63.16 o 
   6   0  10      140.97      141.55     12.35 o 
   7   0  10      185.29      198.09     14.83 o 
   8   0  10      549.75      547.86     23.29 o 
   9   0  10      687.82      694.88     22.33 o 
  10   0  10      571.35      553.35     20.56 o 
  11   0  10       86.90       92.35     11.01 o 
 -11   1  10      124.94       85.53      9.16 o 
 -10   1  10      251.88      279.02     15.26 o 
  -9   1  10      259.08      300.54     17.76 o 
  -8   1  10     1258.54     1297.16     46.15 o 
  -7   1  10     1041.95      949.64     52.61 o 
  -6   1  10      331.60      286.03     19.88 o 
  -5   1  10      188.56      141.25     32.74 o 
  -4   1  10     1549.62     1674.93     83.05 o 
  -3   1  10     3692.05     3793.34     96.31 o 
  -2   1  10      461.74      648.42     39.65 o 
  -1   1  10      991.00     1009.60     47.82 o 
   0   1  10     1128.12     1215.39     52.21 o 
   1   1  10     1034.52     1090.81     49.27 o 
   2   1  10      419.18      584.52     38.21 o 
   3   1  10     3640.14     3745.54    117.57 o 
   4   1  10     1460.61     1489.39     80.42 o 
   5   1  10      177.11      109.12     39.04 o 
   6   1  10      336.59      323.77     14.13 o 
   7   1  10     1090.60     1057.69     26.35 o 
   8   1  10     1294.53     1337.96     35.20 o 
   9   1  10      311.44      343.97     16.50 o 
  10   1  10      242.57      256.45     14.40 o 
  11   1  10      120.62       77.33      8.91 o 
 -11   2  10      204.05      236.62     11.93 o 
 -10   2  10       12.18        9.06     11.32 o 
  -9   2  10      363.66      403.15     19.85 o 
  -8   2  10       38.73       42.03     10.22 o 
  -7   2  10     4217.84     4176.39     55.51 o 
  -6   2  10      145.49      118.83     10.98 o 
  -5   2  10     1759.62     1682.94     87.83 o 
  -4   2  10     2097.89     2186.71     93.28 o 
  -3   2  10     4954.26     5525.35    117.90 o 
  -2   2  10      319.65      413.03     32.42 o 
  -1   2  10     3713.78     4077.53     95.19 o 
   0   2  10      413.69      467.08     33.36 o 
   1   2  10     3703.03     4107.92     94.96 o 
   2   2  10      344.21      417.34     32.17 o 
   3   2  10     5220.42     6054.26    152.33 o 
   4   2  10     2037.67     2105.50     96.16 o 
   5   2  10     1727.20     1625.23    119.93 o 
   6   2  10      147.08      131.80      8.95 o 
   7   2  10     4114.41     4209.44     51.50 o 
   8   2  10       38.32       31.65      9.27 o 
   9   2  10      367.67      387.99     17.10 o 
  10   2  10       14.78       29.45      7.29 o 
  11   2  10      183.58      219.69     20.11 o 
 -11   3  10       41.46       60.84      7.52 o 
 -10   3  10      188.03      213.43     13.97 o 
  -9   3  10      133.70      149.61     13.66 o 
  -8   3  10     2992.58     3025.50     40.26 o 
  -7   3  10      852.61      825.86     23.60 o 
  -6   3  10     1772.51     1645.98     26.64 o 
  -5   3  10      579.35      619.14     54.22 o 
  -4   3  10      262.37      266.72     29.02 o 
  -3   3  10     1201.32     1428.85     61.22 o 
  -2   3  10     2180.58     2273.35     74.11 o 
  -1   3  10      718.11      775.68     43.03 o 
   0   3  10     8972.71     9819.93    148.37 o 
   1   3  10      731.66      734.63     41.59 o 
   2   3  10     2231.90     2414.95    129.91 o 
   3   3  10     1201.54     1451.58     76.05 o 
   4   3  10      294.61      330.57     40.60 o 
   5   3  10      540.51      609.74     76.74 o 
   6   3  10     1879.96     1820.39     30.27 o 
   7   3  10      825.42      821.63     19.96 o 
   8   3  10     3062.76     3211.14     54.80 o 
   9   3  10      130.90      146.50     14.23 o 
  10   3  10      180.61      221.30     15.86 o 
  11   3  10       40.03       50.07     12.02 o 
 -11   4  10        8.65        9.95      5.49 o 
 -10   4  10       96.94       95.72     10.44 o 
  -9   4  10      478.86      474.09     18.30 o 
  -8   4  10      527.97      512.54     19.67 o 
  -7   4  10      156.15      134.60     11.23 o 
  -6   4  10     2033.48     1889.24     29.09 o 
  -5   4  10      452.26      400.97     65.35 o 
  -4   4  10     1000.04      902.64     51.67 o 
  -3   4  10      486.10      417.61     35.21 o 
  -2   4  10     1887.75     1895.85     60.21 o 
  -1   4  10      135.72       99.74     18.59 o 
   0   4  10      341.44      354.83     30.69 o 
   1   4  10      124.07      114.66     19.82 o 
   2   4  10     1945.61     2055.64    115.64 o 
   3   4  10      454.77      418.14     43.47 o 
   4   4  10     1015.36     1006.55     69.72 o 
   5   4  10      443.35      337.43     44.50 o 
   6   4  10     2013.05     1993.74     33.90 o 
   7   4  10      147.18      163.53     11.82 o 
   8   4  10      583.99      605.72     20.35 o 
   9   4  10      474.81      492.88     17.51 o 
  10   4  10       83.09       95.24     17.87 o 
  11   4  10        6.74       22.14     10.30 o 
 -11   5  10      153.05      153.33     28.95 o 
 -10   5  10      109.49      138.34     11.44 o 
  -9   5  10        3.64       -0.32      7.13 o 
  -8   5  10      655.47      626.94     21.56 o 
  -7   5  10      625.10      574.68     18.18 o 
  -6   5  10      196.97      170.43     11.01 o 
  -5   5  10      415.94      361.26     17.72 o 
  -4   5  10     2045.39     1913.00    101.64 o 
  -3   5  10      679.07      559.01     44.60 o 
  -2   5  10     3546.68     3523.47    113.34 o 
  -1   5  10      326.74      309.93     25.58 o 
   0   5  10      288.54      289.66     28.72 o 
   1   5  10      351.61      344.81     30.75 o 
   2   5  10     3484.56     3730.96    118.44 o 
   3   5  10      666.44      612.20     52.95 o 
   4   5  10     1972.08     2039.16     99.25 o 
   5   5  10      400.21      376.65     18.03 o 
   6   5  10      208.14      185.21     10.14 o 
   7   5  10      659.24      633.14     20.53 o 
   8   5  10      641.92      648.83     20.89 o 
   9   5  10       11.23        5.46      9.80 o 
  10   5  10      116.82      110.08     18.57 o 
  11   5  10      158.69      135.25     15.20 o 
 -11   6  10       69.92       87.17     19.90 o 
 -10   6  10      556.51      640.45     55.47 o 
  -9   6  10      753.64      800.26     25.64 o 
  -8   6  10      806.50      897.66     27.47 o 
  -7   6  10      377.25      406.10     17.69 o 
  -6   6  10      209.93      166.83     10.70 o 
  -5   6  10      383.13      385.06     19.17 o 
  -4   6  10      373.04      289.26     42.98 o 
  -3   6  10     1039.64      985.08     60.80 o 
  -2   6  10     1966.47     1934.26     79.90 o 
  -1   6  10     4653.26     4641.57    115.44 o 
   0   6  10      437.20      485.50     44.46 o 
   1   6  10     4620.53     4802.15    131.62 o 
   2   6  10     1996.44     2064.89     90.55 o 
   3   6  10     1082.01     1060.27     69.47 o 
   4   6  10      372.34      330.28     38.78 o 
   5   6  10      382.26      397.19     13.64 o 
   6   6  10      202.30      171.25      9.95 o 
   7   6  10      360.90      367.70     16.07 o 
   8   6  10      810.51      931.97     29.13 o 
   9   6  10      728.78      745.53     44.65 o 
  10   6  10      615.40      611.88     35.65 o 
  11   6  10       66.15       61.92     10.68 o 
 -11   7  10        0.03        4.88      8.33 o 
 -10   7  10      310.52      331.71     18.52 o 
  -9   7  10      181.30      213.25     19.34 o 
  -8   7  10     1369.80     1420.97     37.28 o 
  -7   7  10     1299.04     1253.11     32.41 o 
  -6   7  10      230.64      207.96     12.04 o 
  -5   7  10      131.50      105.50     10.95 o 
  -4   7  10      692.89      646.87     22.87 o 
  -3   7  10      877.92      806.11     67.87 o 
  -2   7  10     1427.17     1381.67     70.08 o 
  -1   7  10      333.55      244.17     30.79 o 
   0   7  10      105.90      150.98     23.00 o 
   1   7  10      344.80      433.64     53.65 o 
   2   7  10     1411.78     1510.28     97.17 o 
   3   7  10      926.89      948.34     82.25 o 
   4   7  10      655.22      670.01     18.53 o 
   5   7  10      122.07       93.98      8.65 o 
   6   7  10      226.76      207.13     10.77 o 
   7   7  10     1250.64     1250.64     49.93 o 
   8   7  10     1348.35     1509.08     35.79 o 
   9   7  10      196.24      242.32     27.02 o 
  10   7  10      301.78      286.05     23.95 o 
  11   7  10        0.34        2.83      6.08 o 
 -10   8  10      375.87      410.76     28.92 o 
  -9   8  10       48.52       47.94      9.52 o 
  -8   8  10      763.49      801.68     27.89 o 
  -7   8  10      211.36      227.91     14.91 o 
  -6   8  10      138.53      134.64     12.19 o 
  -5   8  10     1054.66     1050.32     28.48 o 
  -4   8  10      190.23      180.61     14.98 o 
  -3   8  10     1116.14     1021.25     34.89 o 
  -2   8  10      287.51      236.47     37.10 o 
  -1   8  10      426.53      377.98     45.47 o 
   0   8  10     1115.60     1039.19     67.06 o 
   1   8  10      404.58      404.84     67.74 o 
   2   8  10      278.40      219.28     40.22 o 
   3   8  10     1007.15     1012.39     33.21 o 
   4   8  10      200.13      223.07     17.69 o 
   5   8  10      927.70      966.87     32.39 o 
   6   8  10      146.64      151.22     12.78 o 
   7   8  10      206.96      215.81     17.20 o 
   8   8  10      756.05      800.36     31.77 o 
   9   8  10       44.74       51.84     11.38 o 
  10   8  10      360.63      389.77     25.49 o 
 -10   9  10      109.63      103.75      9.80 o 
  -9   9  10       43.17       35.38     11.00 o 
  -8   9  10      111.03      124.02     12.78 o 
  -7   9  10      186.84      192.69     13.64 o 
  -6   9  10      650.49      617.05     21.99 o 
  -5   9  10     2275.75     2442.12     41.02 o 
  -4   9  10     1524.62     1579.57     42.85 o 
  -3   9  10      392.77      356.04     24.14 o 
  -2   9  10      882.33      823.72     34.49 o 
  -1   9  10       41.66       52.47     10.25 o 
   0   9  10      312.73      286.01     20.89 o 
   1   9  10       41.18       34.37     24.58 o 
   2   9  10      860.98      804.24     45.34 o 
   3   9  10      382.71      373.08     27.91 o 
   4   9  10     1541.26     1579.09     90.52 o 
   5   9  10     2295.51     2401.84     51.60 o 
   6   9  10      626.34      613.51     25.88 o 
   7   9  10      178.68      148.21     19.96 o 
   8   9  10      102.22      102.14     15.96 o 
   9   9  10       48.88       45.35     10.36 o 
  10   9  10      104.43       90.15     12.99 o 
  -9  10  10      112.71      120.92      9.98 o 
  -8  10  10      181.55      217.96     14.18 o 
  -7  10  10      434.86      393.45     22.30 o 
  -6  10  10     1158.60     1178.17     28.52 o 
  -5  10  10      749.50      653.43     22.44 o 
  -4  10  10      604.61      616.96     41.01 o 
  -3  10  10       52.14       52.79     10.00 o 
  -2  10  10      650.33      628.02     22.63 o 
  -1  10  10     1175.23     1125.52     40.33 o 
   0  10  10       19.60       12.33     10.56 o 
   1  10  10     1170.71     1060.97     44.23 o 
   2  10  10      676.59      655.05     42.50 o 
   3  10  10       69.54       64.24     14.30 o 
   4  10  10      607.63      628.03     32.00 o 
   5  10  10      755.90      688.59     28.52 o 
   6  10  10     1112.57     1107.74     45.30 o 
   7  10  10      460.86      416.56     28.32 o 
   8  10  10      152.58      154.64     16.91 o 
   9  10  10      118.64      106.90     23.07 o 
  -9  11  10      202.29      216.63     13.15 o 
  -8  11  10       79.30       90.16     14.98 o 
  -7  11  10      308.19      271.13     13.55 o 
  -6  11  10       56.79       16.01      9.54 o 
  -5  11  10      171.42      157.54     15.08 o 
  -4  11  10       45.52       36.84      8.76 o 
  -3  11  10      312.50      315.93     16.41 o 
  -2  11  10      191.18      161.21     12.50 o 
  -1  11  10      250.57      207.40     15.57 o 
   0  11  10     3040.05     2851.04     85.99 o 
   1  11  10      312.55      294.43     26.16 o 
   2  11  10      181.71      138.42     24.70 o 
   3  11  10      315.73      302.93     23.64 o 
   4  11  10       40.91       29.42     12.06 o 
   5  11  10      170.06      140.85     14.51 o 
   6  11  10       53.99       32.48     20.35 o 
   7  11  10      297.71      256.07     38.30 o 
   8  11  10       86.42       85.99     13.04 o 
   9  11  10      169.12      172.20     12.50 o 
  -8  12  10      304.21      342.52     18.04 o 
  -7  12  10      173.79      161.50     15.45 o 
  -6  12  10       36.89       28.66      8.74 o 
  -5  12  10      615.79      626.00     21.68 o 
  -4  12  10      186.91      185.38     15.42 o 
  -3  12  10       20.79       15.50      8.07 o 
  -2  12  10        3.08        6.01      7.97 o 
  -1  12  10       35.35       36.81      8.62 o 
   0  12  10     3308.74     3412.04     90.20 o 
   1  12  10       28.48       27.14     12.51 o 
   2  12  10        7.51       24.55     16.66 o 
   3  12  10       15.91        9.74     10.97 o 
   4  12  10      197.18      171.59     16.76 o 
   5  12  10      628.64      656.73     26.65 o 
   6  12  10       35.80       26.66     22.57 o 
   7  12  10      185.54      178.34     18.46 o 
   8  12  10      332.59      336.64     19.27 o 
  -8  13  10       24.47       21.58      7.34 o 
  -7  13  10      267.43      284.83     21.87 o 
  -6  13  10       51.41       47.12     10.69 o 
  -5  13  10      268.43      263.65     14.37 o 
  -4  13  10       33.62       45.84      9.11 o 
  -3  13  10      161.36      173.30     13.19 o 
  -2  13  10      359.52      376.03     17.88 o 
  -1  13  10     1023.19     1054.09     27.77 o 
   0  13  10     1583.24     1635.48     52.39 o 
   1  13  10     1057.17      966.01     76.79 o 
   2  13  10      372.71      370.02     36.74 o 
   3  13  10      180.39      196.88     16.66 o 
   4  13  10       51.98       51.51     11.28 o 
   5  13  10      279.46      292.52     24.46 o 
   6  13  10       67.03       72.50     14.93 o 
   7  13  10      285.38      278.66     19.24 o 
   8  13  10       25.35       24.28      7.69 o 
  -7  14  10       77.80       83.38     10.97 o 
  -6  14  10      185.49      196.58     14.87 o 
  -5  14  10      244.69      230.26     15.93 o 
  -4  14  10      223.30      223.63     13.45 o 
  -3  14  10      870.50      880.00     27.16 o 
  -2  14  10       33.42       30.97      8.56 o 
  -1  14  10      102.02       96.86     12.42 o 
   0  14  10      182.22      149.82     13.89 o 
   1  14  10      112.78      100.53     22.07 o 
   2  14  10       28.32       51.09     11.98 o 
   3  14  10      913.08      986.13     31.55 o 
   4  14  10      214.49      199.48     15.26 o 
   5  14  10      238.56      224.53     20.25 o 
   6  14  10      176.34      178.54     16.87 o 
   7  14  10       67.86       50.03      9.23 o 
  -6  15  10      185.18      194.51     27.18 o 
  -5  15  10       89.61       76.77     12.32 o 
  -4  15  10      429.08      468.54     17.92 o 
  -3  15  10      607.27      641.30     21.82 o 
  -2  15  10      100.62      109.35     17.61 o 
  -1  15  10      120.06      119.07     14.71 o 
   0  15  10      443.71      479.03     39.24 o 
   1  15  10      131.78      140.98     17.29 o 
   2  15  10       84.70      106.88     12.27 o 
   3  15  10      603.68      622.78     23.70 o 
   4  15  10      420.09      413.25     25.51 o 
   5  15  10       98.64       94.09     13.35 o 
   6  15  10      185.44      189.18     19.62 o 
  -5  16  10      376.29      340.68     38.42 o 
  -4  16  10      780.90      840.63     25.42 o 
  -3  16  10      239.48      251.38     16.44 o 
  -2  16  10       11.99       10.72      8.82 o 
  -1  16  10       60.29       42.88     10.39 o 
   0  16  10        9.28       26.08     14.38 o 
   1  16  10       69.06       59.90      9.72 o 
   2  16  10       12.38       17.73      7.83 o 
   3  16  10      236.87      223.93     14.59 o 
   4  16  10      770.10      857.34     31.91 o 
   5  16  10      375.74      389.29     18.34 o 
  -3  17  10       27.38       18.34      6.70 o 
  -2  17  10       44.02       59.88      8.72 o 
  -1  17  10      178.79      215.37     22.00 o 
   0  17  10       60.53       70.29     10.48 o 
   1  17  10      158.13      162.01     18.66 o 
   2  17  10       37.46       29.56      6.40 o 
   3  17  10       34.00       44.32      8.54 o 
   1   0  11       98.14      180.27     23.60 o 
   2   0  11      666.43      832.30     46.40 o 
   3   0  11       42.21       35.90     19.35 o 
   4   0  11        8.31       -2.91     17.68 o 
   5   0  11      328.30      328.12     43.00 o 
   6   0  11        6.44        9.66      6.57 o 
   7   0  11      152.67      112.99     13.26 o 
   8   0  11      339.68      369.60     19.84 o 
   9   0  11      358.75      411.95     17.64 o 
  10   0  11       15.83        2.70      7.27 o 
  11   0  11      136.17      129.39     14.68 o 
 -11   1  11      226.87      205.79     10.68 o 
 -10   1  11      153.36      155.24     11.79 o 
  -9   1  11     1233.53     1226.51     32.13 o 
  -8   1  11      516.87      531.99     22.89 o 
  -7   1  11     1215.40     1126.93     29.80 o 
  -6   1  11     1145.15     1080.09     30.15 o 
  -5   1  11     2885.16     2870.52    120.37 o 
  -4   1  11      637.06      614.87     53.51 o 
  -3   1  11     1716.41     1940.94     73.04 o 
  -2   1  11      325.48      390.47     33.36 o 
  -1   1  11     1804.69     2155.04     73.53 o 
   0   1  11      348.27      343.13     30.78 o 
   1   1  11     1833.17     2215.32     73.99 o 
   2   1  11      333.18      317.59     29.74 o 
   3   1  11     1853.80     1961.93    108.14 o 
   4   1  11      650.31      679.83     57.86 o 
   5   1  11     2951.47     3024.22    126.55 o 
   6   1  11     1126.16     1084.70     24.72 o 
   7   1  11     1137.67     1147.22     27.63 o 
   8   1  11      480.64      504.34     25.23 o 
   9   1  11     1232.36     1187.81     30.98 o 
  10   1  11      156.49      145.32     11.20 o 
  11   1  11      229.72      221.22     12.37 o 
 -11   2  11        8.44        6.93      5.42 o 
 -10   2  11      413.74      451.02     18.13 o 
  -9   2  11      360.01      366.99     24.77 o 
  -8   2  11     2352.67     2301.35     44.77 o 
  -7   2  11      902.53      948.64     28.64 o 
  -6   2  11       90.18      112.82      9.47 o 
  -5   2  11      301.86      286.68     39.60 o 
  -4   2  11     1091.59     1044.18     68.34 o 
  -3   2  11     1163.03     1256.89     63.39 o 
  -2   2  11     1555.77     1593.31     65.53 o 
  -1   2  11      130.48      107.90     23.75 o 
   0   2  11     1371.64     1290.62     57.37 o 
   1   2  11      183.07      147.45     21.73 o 
   2   2  11     1562.39     1484.81     74.72 o 
   3   2  11     1216.75     1308.23     74.08 o 
   4   2  11     1173.13     1147.54     74.97 o 
   5   2  11      292.55      274.82     40.85 o 
   6   2  11      110.03      142.64     12.48 o 
   7   2  11      865.07      920.82     25.37 o 
   8   2  11     2354.47     2344.01     58.17 o 
   9   2  11      388.71      416.63     20.13 o 
  10   2  11      414.30      447.12     17.06 o 
  11   2  11       13.98        3.92      8.37 o 
 -11   3  11       26.07       21.10      5.53 o 
 -10   3  11      431.41      448.87     18.02 o 
  -9   3  11      342.84      392.77     19.20 o 
  -8   3  11      819.11      813.90     21.55 o 
  -7   3  11      826.39      797.87     23.20 o 
  -6   3  11     1269.85     1241.59     23.92 o 
  -5   3  11       44.13       51.91     21.97 o 
  -4   3  11      354.35      324.40     39.15 o 
  -3   3  11     1355.81     1405.42     64.35 o 
  -2   3  11      917.25      919.32     50.62 o 
  -1   3  11      964.94      978.37     51.82 o 
   0   3  11     1312.00     1245.79     56.75 o 
   1   3  11      948.55      949.32     50.00 o 
   2   3  11      965.87      993.84     62.92 o 
   3   3  11     1356.67     1492.11     80.57 o 
   4   3  11      367.70      400.13     46.36 o 
   5   3  11       48.55       61.54     11.98 o 
   6   3  11     1277.62     1323.67     37.69 o 
   7   3  11      823.41      808.74     20.40 o 
   8   3  11      854.31      836.87     30.76 o 
   9   3  11      336.79      344.04     15.51 o 
  10   3  11      379.45      376.57     18.69 o 
  11   3  11       25.69       47.57     10.80 o 
 -11   4  11       66.88       63.05      9.02 o 
 -10   4  11       96.81       83.42      9.50 o 
  -9   4  11       51.19       27.84      8.65 o 
  -8   4  11      275.90      321.70     15.97 o 
  -7   4  11      789.85      811.94     23.26 o 
  -6   4  11     1447.95     1413.56     26.42 o 
  -5   4  11      341.22      301.71     19.76 o 
  -4   4  11       16.68       11.88     17.77 o 
  -3   4  11      500.59      470.43     38.56 o 
  -2   4  11      107.93       69.17     18.34 o 
  -1   4  11       47.19       10.41     14.14 o 
   0   4  11       13.81        1.39     13.57 o 
   1   4  11       68.44       19.07     13.32 o 
   2   4  11      103.91       94.55     24.25 o 
   3   4  11      486.36      463.37     51.62 o 
   4   4  11       12.84        3.19     17.91 o 
   5   4  11      335.83      337.08     12.55 o 
   6   4  11     1366.72     1422.28     46.78 o 
   7   4  11      803.76      861.24     22.58 o 
   8   4  11      286.75      315.18     18.55 o 
   9   4  11       48.80       26.41      8.72 o 
  10   4  11       91.42       75.76     15.33 o 
  11   4  11       84.89       91.25     12.61 o 
 -11   5  11        7.23       16.46      6.65 o 
 -10   5  11      110.86      113.33     10.03 o 
  -9   5  11      383.88      410.88     25.15 o 
  -8   5  11      289.48      266.50     14.73 o 
  -7   5  11     1083.71     1069.11     27.57 o 
  -6   5  11      330.47      332.32     13.56 o 
  -5   5  11      484.75      471.23     20.34 o 
  -4   5  11      303.34      274.90     43.22 o 
  -3   5  11     2597.66     2398.72    138.27 o 
  -2   5  11     1817.19     1828.02     94.13 o 
  -1   5  11     2909.36     2866.45     90.43 o 
   0   5  11      102.94      108.04     21.01 o 
   1   5  11     2978.07     3008.90    108.05 o 
   2   5  11     1821.50     1917.00     93.95 o 
   3   5  11     2685.37     2864.55    114.84 o 
   4   5  11      299.53      302.67     41.07 o 
   5   5  11      466.79      476.43     14.91 o 
   6   5  11      327.26      339.04     15.26 o 
   7   5  11     1068.63     1118.81     27.01 o 
   8   5  11      294.22      315.62     17.99 o 
   9   5  11      381.78      432.36     22.39 o 
  10   5  11      118.66       98.79     17.18 o 
  11   5  11       10.98        5.80      7.06 o 
 -11   6  11       49.32       51.15      7.52 o 
 -10   6  11      177.76      176.60     14.80 o 
  -9   6  11        5.39        5.41      8.91 o 
  -8   6  11      380.80      407.03     20.09 o 
  -7   6  11      853.58      833.26     31.83 o 
  -6   6  11     1156.55     1162.84     34.58 o 
  -5   6  11       69.51       87.57     11.78 o 
  -4   6  11     3299.80     3194.19     56.39 o 
  -3   6  11       25.81       -4.84     21.65 o 
  -2   6  11      174.84      125.47     35.64 o 
  -1   6  11       59.23       60.08     31.48 o 
   0   6  11      187.53      153.69     28.63 o 
   1   6  11       61.66       72.31     29.12 o 
   2   6  11      139.23       81.20     24.35 o 
   3   6  11       24.53       17.94     28.05 o 
   4   6  11     3172.18     3245.97     48.67 o 
   5   6  11       66.84       65.88      7.93 o 
   6   6  11     1093.08     1153.11     24.84 o 
   7   6  11      855.87      847.91     31.43 o 
   8   6  11      356.78      360.45     18.73 o 
   9   6  11        4.34        1.45     12.83 o 
  10   6  11      167.71      159.76     18.63 o 
  11   6  11       46.36       67.17      9.84 o 
 -10   7  11       89.78      105.07     13.14 o 
  -9   7  11       40.96       35.91     12.21 o 
  -8   7  11       64.95       62.30     13.97 o 
  -7   7  11       71.38       66.48     10.34 o 
  -6   7  11      436.49      451.79     19.60 o 
  -5   7  11      147.54      142.36     14.72 o 
  -4   7  11      292.02      277.94     16.41 o 
  -3   7  11      637.99      633.33     38.02 o 
  -2   7  11      462.07      415.02     50.41 o 
  -1   7  11      373.10      312.72     41.55 o 
   0   7  11      156.74      119.87     34.60 o 
   1   7  11      363.81     1284.00    751.26 o 
   2   7  11      495.69      465.60     59.57 o 
   3   7  11      584.47      585.56     24.26 o 
   4   7  11      289.24      290.20     14.00 o 
   5   7  11      129.67      144.44     11.40 o 
   6   7  11      440.33      468.66     17.21 o 
   7   7  11       55.61       56.87      9.63 o 
   8   7  11       74.59       60.79     11.33 o 
   9   7  11       44.29       31.25     15.37 o 
  10   7  11      108.87       94.51     14.12 o 
 -10   8  11       84.55       92.68     10.05 o 
  -9   8  11       97.62       90.55     10.62 o 
  -8   8  11      195.85      193.68     15.25 o 
  -7   8  11       36.72       35.63      9.89 o 
  -6   8  11      947.12      956.21     26.96 o 
  -5   8  11      840.79      866.08     25.30 o 
  -4   8  11       74.29       92.28     16.23 o 
  -3   8  11     1030.56      926.73     34.21 o 
  -2   8  11      607.62      621.42     28.91 o 
  -1   8  11     3033.86     2833.58     56.15 o 
   0   8  11      474.80      493.65     45.42 o 
   1   8  11     3037.74     3041.89     75.78 o 
   2   8  11      606.27      606.04     35.91 o 
   3   8  11     1042.56      986.30     29.59 o 
   4   8  11       67.81       68.80      9.13 o 
   5   8  11      847.95      897.95     24.93 o 
   6   8  11      928.39      978.69     25.66 o 
   7   8  11       53.95       42.25     16.03 o 
   8   8  11      201.98      172.52     22.86 o 
   9   8  11      108.18       95.39     17.36 o 
  10   8  11       86.64       86.40     13.02 o 
 -10   9  11       46.68       46.43      6.94 o 
  -9   9  11       18.48       10.10      7.01 o 
  -8   9  11      378.78      403.11     18.56 o 
  -7   9  11       54.57       51.32      9.35 o 
  -6   9  11      507.20      514.96     20.20 o 
  -5   9  11       32.23       38.19     10.57 o 
  -4   9  11      219.74      190.27     15.84 o 
  -3   9  11      151.76      165.49     14.30 o 
  -2   9  11      583.40      623.88     39.06 o 
  -1   9  11     1855.39     1727.81     48.23 o 
   0   9  11      240.41      219.12     18.90 o 
   1   9  11     1827.09     1705.74     47.79 o 
   2   9  11      620.76      666.89     79.96 o 
   3   9  11      137.23      124.32     15.25 o 
   4   9  11      232.25      190.92     20.31 o 
   5   9  11       29.81       27.80     10.25 o 
   6   9  11      465.84      460.11     24.77 o 
   7   9  11       55.27       47.97     14.71 o 
   8   9  11      330.87      318.82     36.49 o 
   9   9  11       19.07       29.33      8.70 o 
  10   9  11       32.09       24.03      8.11 o 
  -9  10  11      197.33      189.55     10.56 o 
  -8  10  11       47.13       25.49     12.17 o 
  -7  10  11      618.48      638.32     20.24 o 
  -6  10  11     1116.51     1160.24     27.93 o 
  -5  10  11      377.29      414.86     21.68 o 
  -4  10  11     1571.35     1587.55     41.16 o 
  -3  10  11      198.87      227.77     17.55 o 
  -2  10  11      278.57      282.65     16.52 o 
  -1  10  11      159.78      156.76     18.64 o 
   0  10  11      345.19      381.51     24.95 o 
   1  10  11      131.29      136.60     18.00 o 
   2  10  11      312.40      271.90     29.61 o 
   3  10  11      191.54      199.79     20.26 o 
   4  10  11     1633.40     1658.66     51.12 o 
   5  10  11      368.33      400.93     22.82 o 
   6  10  11     1091.77     1118.57     33.74 o 
   7  10  11      629.53      633.54     32.32 o 
   8  10  11       47.57       49.75     11.26 o 
   9  10  11      189.24      136.13     25.88 o 
  -9  11  11      130.62      161.11     17.39 o 
  -8  11  11       33.68       41.01      6.27 o 
  -7  11  11       17.97        9.78      7.35 o 
  -6  11  11       19.93       32.70      9.41 o 
  -5  11  11      466.40      488.46     23.43 o 
  -4  11  11      194.71      176.86     17.19 o 
  -3  11  11      441.94      437.22     19.12 o 
  -2  11  11      260.58      294.39     15.90 o 
  -1  11  11     1533.76     1480.92     50.34 o 
   0  11  11      157.83      178.27     19.79 o 
   1  11  11     1517.80     1488.78     96.38 o 
   2  11  11      257.13      248.24     31.10 o 
   3  11  11      459.36      444.36     29.86 o 
   4  11  11      195.83      176.56     19.15 o 
   5  11  11      541.67      536.44     25.09 o 
   6  11  11       20.33       20.75     13.44 o 
   7  11  11       27.67       24.88     11.98 o 
   8  11  11       34.85       24.61      9.59 o 
   9  11  11      130.21      144.22     49.94 o 
  -8  12  11       12.67       11.31      5.72 o 
  -7  12  11      114.35       97.40      9.90 o 
  -6  12  11       61.01       84.92     11.80 o 
  -5  12  11      422.39      426.93     23.97 o 
  -4  12  11      645.62      661.29     24.43 o 
  -3  12  11      896.56      925.86     26.50 o 
  -2  12  11      510.83      538.53     21.00 o 
  -1  12  11       45.91       49.74     12.03 o 
   0  12  11      827.71      810.31     37.62 o 
   1  12  11       39.71       27.28     11.27 o 
   2  12  11      543.40      566.20     31.03 o 
   3  12  11      904.31      959.96     43.88 o 
   4  12  11      631.90      663.54     27.56 o 
   5  12  11      415.42      378.71     20.84 o 
   6  12  11       53.12       72.09     14.18 o 
   7  12  11      114.49      138.06     15.41 o 
   8  12  11        9.63        8.23     13.22 o 
  -7  13  11       31.06       42.33      9.43 o 
  -6  13  11      352.22      372.97     17.64 o 
  -5  13  11      498.68      532.78     18.46 o 
  -4  13  11      529.76      499.61     19.38 o 
  -3  13  11      201.96      192.03     13.64 o 
  -2  13  11      199.72      175.71     13.30 o 
  -1  13  11      396.97      412.59     18.11 o 
   0  13  11      601.90      716.06     34.17 o 
   1  13  11      386.28      352.63     25.19 o 
   2  13  11      186.87      179.60     19.03 o 
   3  13  11      208.35      212.88     17.50 o 
   4  13  11      520.20      520.06     23.76 o 
   5  13  11      485.96      514.28     21.89 o 
   6  13  11      367.21      385.10     25.43 o 
   7  13  11       35.83       48.63     10.61 o 
  -7  14  11      224.07      249.02     12.91 o 
  -6  14  11        9.15        3.14      7.85 o 
  -5  14  11      128.05       87.25      8.59 o 
  -4  14  11      127.83      141.13     11.17 o 
  -3  14  11      239.73      224.35     13.48 o 
  -2  14  11       11.91       20.91      8.13 o 
  -1  14  11      436.83      408.58     22.96 o 
   0  14  11       51.49       32.06     12.56 o 
   1  14  11      481.57      487.21     39.37 o 
   2  14  11       11.06       11.88      9.63 o 
   3  14  11      262.41      254.71     17.31 o 
   4  14  11      124.71      159.79     13.53 o 
   5  14  11      124.80       84.44     27.77 o 
   6  14  11        9.82        5.25      8.35 o 
   7  14  11      248.88      240.50     14.12 o 
  -6  15  11      126.57      112.41      9.33 o 
  -5  15  11       56.77       60.14      9.47 o 
  -4  15  11      356.92      406.44     15.94 o 
  -3  15  11      253.16      227.61     13.54 o 
  -2  15  11       81.79       65.69     11.81 o 
  -1  15  11       58.21       49.68     17.39 o 
   0  15  11      190.92      170.72     25.65 o 
   1  15  11       61.76       60.45     10.63 o 
   2  15  11       71.55       78.73     11.29 o 
   3  15  11      274.65      267.06     15.71 o 
   4  15  11      339.96      370.36     20.53 o 
   5  15  11       62.01       80.94     23.00 o 
   6  15  11      138.89      111.31     10.77 o 
  -4  16  11      151.55      137.37     16.83 o 
  -3  16  11      408.97      367.92     28.47 o 
  -2  16  11      102.20      103.97     11.68 o 
  -1  16  11      223.87      212.58     24.45 o 
   0  16  11       42.19       22.36      8.33 o 
   1  16  11      228.30      227.04     14.22 o 
   2  16  11       92.29       90.18     10.07 o 
   3  16  11      433.60      425.77     16.74 o 
   4  16  11      143.95      154.80     13.50 o 
  -3  17  11      149.67      144.78     15.34 o 
  -2  17  11      149.08      132.26     11.92 o 
  -1  17  11       21.81       18.80      7.70 o 
   0  17  11       16.70       22.02      7.77 o 
   1  17  11       16.82        3.14      7.07 o 
   2  17  11      145.35      110.79     12.31 o 
   3  17  11      136.57      148.35     11.23 o 
   0   0  12      496.64      455.09     67.87 o 
   1   0  12     3200.24     3832.70    103.23 o 
   2   0  12       49.17       78.88     17.00 o 
   3   0  12      326.16      458.94     47.06 o 
   4   0  12      172.33      177.71     33.56 o 
   5   0  12      761.03      816.11     24.06 o 
   6   0  12      150.62      132.30     10.42 o 
   7   0  12     1064.36     1147.22     31.98 o 
   8   0  12      353.92      343.64     18.90 o 
   9   0  12      765.63      733.61     21.93 o 
  10   0  12      322.09      278.08     20.51 o 
  11   0  12      228.53      269.09     16.38 o 
 -11   1  12      112.13      111.58      8.31 o 
 -10   1  12      227.23      253.67     13.66 o 
  -9   1  12      893.06      929.07     27.32 o 
  -8   1  12     1612.10     1722.71     38.56 o 
  -7   1  12      727.41      667.97     24.70 o 
  -6   1  12      334.93      303.74     13.76 o 
  -5   1  12      110.74      128.77      9.92 o 
  -4   1  12      492.71      446.03     50.34 o 
  -3   1  12      812.05      871.17     62.01 o 
  -2   1  12      677.64      793.04     49.07 o 
  -1   1  12     2658.38     2547.20     84.65 o 
   0   1  12     1726.70     1523.96     64.98 o 
   1   1  12     2585.29     2428.24     81.89 o 
   2   1  12      657.86      747.96     46.66 o 
   3   1  12      831.06      850.23     62.89 o 
   4   1  12      527.94      514.61     51.93 o 
   5   1  12      108.45      104.78     12.05 o 
   6   1  12      302.32      283.24     12.54 o 
   7   1  12      700.07      663.85     25.10 o 
   8   1  12     1618.66     1699.92     39.15 o 
   9   1  12      858.03      854.51     23.48 o 
  10   1  12      221.93      219.08     12.41 o 
  11   1  12      105.45       99.32      6.95 o 
 -11   2  12      588.62      593.93     23.44 o 
 -10   2  12       86.84      101.24     10.09 o 
  -9   2  12      175.07      208.81     14.49 o 
  -8   2  12      364.47      353.16     18.93 o 
  -7   2  12      126.78      123.29     12.58 o 
  -6   2  12     1427.32     1403.03     29.80 o 
  -5   2  12      270.88      254.79     14.66 o 
  -4   2  12      338.26      312.24     40.24 o 
  -3   2  12       42.21       41.46     16.51 o 
  -2   2  12     3514.23     3347.97     99.36 o 
  -1   2  12      570.45      493.68     38.96 o 
   0   2  12       45.07       28.58     14.03 o 
   1   2  12      546.56      475.41     37.74 o 
   2   2  12     3424.30     3336.17    117.20 o 
   3   2  12       22.85       26.09     17.10 o 
   4   2  12      326.13      304.04     42.05 o 
   5   2  12      215.72      218.44     15.72 o 
   6   2  12     1384.73     1425.53     41.74 o 
   7   2  12      116.00      115.88     10.72 o 
   8   2  12      370.13      341.95     19.05 o 
   9   2  12      173.72      187.52     12.35 o 
  10   2  12       97.04      118.89      9.83 o 
  11   2  12      607.45      651.82     27.30 o 
 -11   3  12      124.71      142.36     10.68 o 
 -10   3  12       24.85       21.09      6.68 o 
  -9   3  12       79.31       65.82      9.42 o 
  -8   3  12      909.35      955.46     25.27 o 
  -7   3  12      248.68      235.30     16.65 o 
  -6   3  12     1154.93     1179.85     27.54 o 
  -5   3  12      335.73      294.51     13.68 o 
  -4   3  12     1342.49     1286.46     77.62 o 
  -3   3  12      428.04      464.94     39.76 o 
  -2   3  12      578.68      568.90     42.62 o 
  -1   3  12      905.29      922.30     53.03 o 
   0   3  12       70.45       45.25     17.31 o 
   1   3  12      879.02      936.32     52.80 o 
   2   3  12      524.59      489.50     47.20 o 
   3   3  12      410.36      462.12     47.84 o 
   4   3  12     1318.77     1324.98     84.01 o 
   5   3  12      319.14      296.02     13.70 o 
   6   3  12     1117.51     1135.28     26.28 o 
   7   3  12      240.67      247.36     16.45 o 
   8   3  12      916.67      965.31     47.93 o 
   9   3  12       80.40       69.24      9.34 o 
  10   3  12       28.49       39.82      8.39 o 
  11   3  12      129.58      138.21     13.84 o 
 -11   4  12       22.80       27.05      6.92 o 
 -10   4  12       12.04       28.44      7.27 o 
  -9   4  12       92.25       97.04      9.56 o 
  -8   4  12       98.84       84.29      9.93 o 
  -7   4  12      926.02      901.48     22.02 o 
  -6   4  12      125.05      129.64     11.35 o 
  -5   4  12      364.30      353.90     15.48 o 
  -4   4  12      162.11      167.20     44.37 o 
  -3   4  12      272.32      216.81     28.30 o 
  -2   4  12      692.58      712.78     48.70 o 
  -1   4  12     1059.55     1018.29     56.88 o 
   0   4  12       20.50       -4.44     13.59 o 
   1   4  12     1100.96     1023.06     66.04 o 
   2   4  12      637.32      690.97     56.46 o 
   3   4  12      223.68      246.68     38.53 o 
   4   4  12      168.15      157.61     13.29 o 
   5   4  12      377.38      376.40     15.34 o 
   6   4  12      119.02      118.19     10.93 o 
   7   4  12      949.05      965.51     26.18 o 
   8   4  12       96.94       85.61     11.80 o 
   9   4  12       93.86      105.94     11.36 o 
  10   4  12        6.43        4.62     10.01 o 
  11   4  12       25.28       36.03      8.30 o 
 -10   5  12       93.01      108.37     12.72 o 
  -9   5  12      173.85      194.15     11.62 o 
  -8   5  12      272.92      261.81     17.01 o 
  -7   5  12      523.51      521.62     15.71 o 
  -6   5  12      198.09      190.10     13.36 o 
  -5   5  12       12.50       25.97      9.40 o 
  -4   5  12      693.42      632.49     22.86 o 
  -3   5  12      254.66      232.43     37.93 o 
  -2   5  12       60.39       11.54     25.24 o 
  -1   5  12      253.72      254.34     30.79 o 
   0   5  12      172.28      119.82     21.90 o 
   1   5  12      291.82      273.39     41.41 o 
   2   5  12       67.35       99.41     26.72 o 
   3   5  12      260.01      260.38     38.45 o 
   4   5  12      647.70      621.62     20.83 o 
   5   5  12       10.21        6.55      6.68 o 
   6   5  12      217.34      218.34     13.76 o 
   7   5  12      506.34      520.92     19.92 o 
   8   5  12      261.66      278.60     16.86 o 
   9   5  12      139.78      145.42     11.88 o 
  10   5  12       91.43       88.53     15.00 o 
 -10   6  12      102.59      136.41     12.69 o 
  -9   6  12      178.95      203.91     14.28 o 
  -8   6  12      611.69      617.40     20.96 o 
  -7   6  12      821.79      769.19     22.41 o 
  -6   6  12      908.02      875.08     30.18 o 
  -5   6  12      626.42      600.13     24.24 o 
  -4   6  12     1099.05     1055.06     28.52 o 
  -3   6  12     3066.56     3007.80     75.24 o 
  -2   6  12      525.99      448.69     50.61 o 
  -1   6  12      162.64      193.27     33.99 o 
   0   6  12     2858.72     2673.88    111.71 o 
   1   6  12      165.54      165.67     38.36 o 
   2   6  12      553.74      428.44     46.99 o 
   3   6  12     3107.90     3179.98     59.38 o 
   4   6  12     1085.31     1041.98     27.32 o 
   5   6  12      615.41      621.26     19.77 o 
   6   6  12      889.35      937.98     25.71 o 
   7   6  12      802.12      730.44     20.39 o 
   8   6  12      597.97      609.70     22.78 o 
   9   6  12      175.68      185.32     22.44 o 
  10   6  12      104.24      105.06     14.47 o 
 -10   7  12       18.05       12.13      7.01 o 
  -9   7  12       86.59       92.82     13.40 o 
  -8   7  12       64.28       66.10     11.47 o 
  -7   7  12       30.77       40.50      9.50 o 
  -6   7  12      417.66      455.64     21.59 o 
  -5   7  12      482.66      474.97     22.66 o 
  -4   7  12      798.20      779.07     25.73 o 
  -3   7  12      695.71      592.03     26.58 o 
  -2   7  12      461.23      365.42     21.88 o 
  -1   7  12      267.65      268.77     46.32 o 
   0   7  12        9.94      -20.85     55.83 o 
   1   7  12      218.75      198.48     23.00 o 
   2   7  12      481.79      438.32     21.59 o 
   3   7  12      686.90      640.60     22.18 o 
   4   7  12      724.02      744.18     23.02 o 
   5   7  12      484.41      485.48     19.25 o 
   6   7  12      462.51      503.05     17.73 o 
   7   7  12       21.79       13.24      6.60 o 
   8   7  12       66.43       57.66     12.28 o 
   9   7  12       94.78       96.64     17.02 o 
  10   7  12       21.99       17.08      8.51 o 
 -10   8  12       20.53       26.10      6.58 o 
  -9   8  12      180.21      156.01     11.48 o 
  -8   8  12       47.92       67.03     10.59 o 
  -7   8  12       37.74       48.49      9.60 o 
  -6   8  12        4.05        6.86      8.06 o 
  -5   8  12      985.95     1027.93     27.64 o 
  -4   8  12       22.42       32.70     13.48 o 
  -3   8  12      331.61      298.54     28.16 o 
  -2   8  12      628.41      599.86     39.87 o 
  -1   8  12      624.76      604.51     27.72 o 
   0   8  12        2.38        6.18     16.75 o 
   1   8  12      649.33      618.94     26.89 o 
   2   8  12      645.56      708.85     29.25 o 
   3   8  12      272.54      255.86     17.32 o 
   4   8  12       19.54       28.48      8.87 o 
   5   8  12      999.62     1118.45     32.10 o 
   6   8  12        5.56       -2.35      6.88 o 
   7   8  12       52.22       61.11      9.07 o 
   8   8  12       42.06       58.40     12.94 o 
   9   8  12      182.91      166.23     19.50 o 
  10   8  12       21.22       22.95      8.16 o 
  -9   9  12       15.40       15.60      6.31 o 
  -8   9  12       99.65      100.14     11.35 o 
  -7   9  12      128.05       98.56     10.43 o 
  -6   9  12      748.25      727.56     22.83 o 
  -5   9  12      139.68      104.34     12.92 o 
  -4   9  12      166.93      184.65     15.86 o 
  -3   9  12      489.89      438.50     22.56 o 
  -2   9  12      554.00      537.22     28.26 o 
  -1   9  12      337.39      288.45     22.38 o 
   0   9  12      317.16      286.09     21.76 o 
   1   9  12      351.70      329.55     22.67 o 
   2   9  12      546.62      542.81     28.13 o 
   3   9  12      492.80      469.33     28.45 o 
   4   9  12      159.83      283.92    137.51 o 
   5   9  12      140.12      122.84     15.76 o 
   6   9  12      686.74      612.70     26.38 o 
   7   9  12      117.22       90.06     15.79 o 
   8   9  12       89.40       64.05     12.43 o 
   9   9  12       13.63       15.09     10.73 o 
  -9  10  12      116.01      134.01      8.42 o 
  -8  10  12      225.68      241.00     12.68 o 
  -7  10  12      386.88      358.47     16.49 o 
  -6  10  12      109.48       72.28     12.02 o 
  -5  10  12      785.25      794.57     38.71 o 
  -4  10  12      482.22      436.00     23.24 o 
  -3  10  12      197.71      221.57     14.83 o 
  -2  10  12     1800.73     1670.97     52.71 o 
  -1  10  12      792.49      734.84     35.67 o 
   0  10  12     2346.21     2282.18     60.26 o 
   1  10  12      793.06      764.18     39.84 o 
   2  10  12     1893.66     1861.52     73.85 o 
   3  10  12      187.45      180.34     19.45 o 
   4  10  12      500.06      454.85     40.40 o 
   5  10  12      744.36      736.67     31.46 o 
   6  10  12      119.25       85.58     12.37 o 
   7  10  12      379.60      360.87     23.74 o 
   8  10  12      242.63      256.50     30.53 o 
   9  10  12      120.23      125.73     14.39 o 
  -8  11  12       18.38       19.51      6.02 o 
  -7  11  12      105.30      106.66     10.83 o 
  -6  11  12       99.98      108.75     15.78 o 
  -5  11  12      730.30      849.91     28.72 o 
  -4  11  12      113.56      109.79     11.02 o 
  -3  11  12      906.52      984.90     27.08 o 
  -2  11  12      164.68      161.78     12.52 o 
  -1  11  12      108.67      119.04     17.83 o 
   0  11  12       11.61       -1.06     11.05 o 
   1  11  12       72.81       76.72     14.53 o 
   2  11  12      170.55      146.80     18.07 o 
   3  11  12      906.34      989.76     41.07 o 
   4  11  12      116.43       96.10     18.74 o 
   5  11  12      713.04      781.99     29.22 o 
   6  11  12      104.21       91.44     11.54 o 
   7  11  12      103.44       96.78     14.83 o 
   8  11  12       19.88       18.25     10.80 o 
  -8  12  12       95.10       82.80      9.29 o 
  -7  12  12        0.94        0.57      6.72 o 
  -6  12  12      653.64      745.09     24.64 o 
  -5  12  12       58.48       69.46     11.79 o 
  -4  12  12      104.49       94.72     10.62 o 
  -3  12  12      107.75      102.77     11.14 o 
  -2  12  12      735.29      743.49     23.54 o 
  -1  12  12      131.79      112.28     14.32 o 
   0  12  12        4.10        9.22     12.08 o 
   1  12  12      140.62      109.90     16.02 o 
   2  12  12      763.57      772.29     35.76 o 
   3  12  12      110.98      140.58     20.38 o 
   4  12  12      105.39       89.94     13.16 o 
   5  12  12       61.79       67.32     11.13 o 
   6  12  12      653.71      724.87     31.97 o 
   7  12  12        1.42        8.56      8.86 o 
   8  12  12      108.97       98.22     10.09 o 
  -7  13  12       65.78       65.44      9.19 o 
  -6  13  12      157.13      180.07     12.53 o 
  -5  13  12        1.53        1.82      5.84 o 
  -4  13  12      575.36      568.90     19.55 o 
  -3  13  12       35.32       25.63      7.90 o 
  -2  13  12      175.92      174.73     14.12 o 
  -1  13  12      405.25      431.30     23.32 o 
   0  13  12      592.57      551.26     30.80 o 
   1  13  12      410.61      387.48     34.28 o 
   2  13  12      197.34      209.63     23.07 o 
   3  13  12       27.31       29.87     10.60 o 
   4  13  12      620.13      616.42     24.98 o 
   5  13  12        1.01       -2.13      7.86 o 
   6  13  12      169.32      192.78     17.04 o 
   7  13  12       59.65       48.04      9.50 o 
  -6  14  12      107.51      110.33     10.61 o 
  -5  14  12      340.60      357.64     13.48 o 
  -4  14  12       55.45       64.15      8.33 o 
  -3  14  12      389.74      383.00     16.06 o 
  -2  14  12      103.14      105.39     10.31 o 
  -1  14  12       80.00       97.28     12.39 o 
   0  14  12      100.14      115.28     16.96 o 
   1  14  12       82.99       83.36     17.75 o 
   2  14  12      106.33      124.01     16.13 o 
   3  14  12      378.80      385.70     19.87 o 
   4  14  12       59.93       43.34     10.04 o 
   5  14  12      346.03      400.64     22.53 o 
   6  14  12      103.71      110.70     11.99 o 
  -5  15  12      138.50      109.73     15.50 o 
  -4  15  12       45.62       56.82      7.67 o 
  -3  15  12        2.32        8.54      6.31 o 
  -2  15  12       26.99       10.66     12.85 o 
  -1  15  12       74.41       80.38     19.22 o 
   0  15  12       31.08       23.12      9.95 o 
   1  15  12       80.23       81.78     11.11 o 
   2  15  12       19.46       20.25      8.25 o 
   3  15  12        2.34       -2.20      7.09 o 
   4  15  12       59.98       65.00      8.40 o 
   5  15  12      144.40      155.00     26.48 o 
  -4  16  12      348.79      309.30     19.15 o 
  -3  16  12       69.08       75.09     13.69 o 
  -2  16  12       45.67       42.55     13.23 o 
  -1  16  12       60.38       67.27     10.83 o 
   0  16  12        6.89        7.64      6.55 o 
   1  16  12       55.90       40.79      8.14 o 
   2  16  12       54.02       56.56      8.19 o 
   3  16  12       63.95       59.24      7.58 o 
   4  16  12      336.90      379.66     17.49 o 
  -1  17  12      134.78      135.78     10.82 o 
   0  17  12       16.09       13.17      6.27 o 
   1  17  12      142.97      141.60     10.99 o 
   1   0  13      682.67      716.94     47.91 o 
   2   0  13      734.99      838.78     52.32 o 
   3   0  13     1782.78     2012.20     98.66 o 
   4   0  13       10.06      -10.13     27.04 o 
   5   0  13      424.09      395.84     16.12 o 
   6   0  13     2734.31     2686.32     41.87 o 
   7   0  13      446.43      446.86     20.90 o 
   8   0  13       90.66      115.68     12.45 o 
   9   0  13      573.41      604.47     29.96 o 
  10   0  13       95.01      104.61      9.18 o 
  11   0  13        3.70       18.86      4.23 o 
 -11   1  13      724.72      708.80     27.63 o 
 -10   1  13      386.22      440.43     18.74 o 
  -9   1  13      276.57      298.89     15.67 o 
  -8   1  13      393.80      369.05     19.02 o 
  -7   1  13     2684.85     2569.07     46.10 o 
  -6   1  13     1585.62     1494.65     35.06 o 
  -5   1  13      287.58      298.75     14.24 o 
  -4   1  13     1293.08     1179.67     44.96 o 
  -3   1  13      396.14      465.01     49.80 o 
  -2   1  13     1286.83     1262.65     65.73 o 
  -1   1  13      783.27      905.89     54.16 o 
   0   1  13     2327.47     2563.06     89.24 o 
   1   1  13      784.23      913.45     54.35 o 
   2   1  13     1249.00     1264.12     75.72 o 
   3   1  13      364.16      392.32     45.00 o 
   4   1  13     1223.18     1089.74     45.44 o 
   5   1  13      264.95      298.29     24.09 o 
   6   1  13     1608.26     1557.41     27.72 o 
   7   1  13     2762.94     2660.76     49.06 o 
   8   1  13      426.10      406.23     19.92 o 
   9   1  13      275.18      308.20     14.53 o 
  10   1  13      407.66      478.80     23.39 o 
  11   1  13      751.33      732.81     30.63 o 
 -11   2  13        5.45        1.95      4.54 o 
 -10   2  13      155.54      156.59     10.72 o 
  -9   2  13       89.58       98.56     10.72 o 
  -8   2  13     1318.96     1387.58     33.56 o 
  -7   2  13     1016.99      944.46     24.67 o 
  -6   2  13     2560.55     2568.37     48.31 o 
  -5   2  13     1257.95     1271.41     45.87 o 
  -4   2  13     2559.06     2507.94     41.19 o 
  -3   2  13     1228.36     1201.46     75.78 o 
  -2   2  13      783.55      734.37     49.53 o 
  -1   2  13      656.90      737.11     50.09 o 
   0   2  13        7.96       -0.90     14.79 o 
   1   2  13      612.66      721.73     49.11 o 
   2   2  13      736.59      764.99     60.39 o 
   3   2  13     1198.73     1185.47     77.43 o 
   4   2  13     2603.22     2542.49     47.83 o 
   5   2  13     1300.46     1308.24     31.49 o 
   6   2  13     2576.14     2596.70     36.95 o 
   7   2  13     1055.21      983.54     26.09 o 
   8   2  13     1335.07     1367.66     34.70 o 
   9   2  13       68.81       73.52      9.10 o 
  10   2  13      140.44      141.64      9.57 o 
  11   2  13        2.20        2.35      5.64 o 
 -11   3  13      216.84      234.46     11.65 o 
 -10   3  13      216.94      230.55     11.83 o 
  -9   3  13      336.73      356.60     16.69 o 
  -8   3  13      219.19      251.00     14.09 o 
  -7   3  13       27.25       35.66      7.55 o 
  -6   3  13     1544.81     1466.22     31.87 o 
  -5   3  13       55.43       47.06      8.14 o 
  -4   3  13      546.07      507.32     22.50 o 
  -3   3  13       44.32       32.88     28.37 o 
  -2   3  13      386.03      364.35     37.58 o 
  -1   3  13      652.09      634.43     46.87 o 
   0   3  13      349.26      393.54     38.15 o 
   1   3  13      712.62      694.84     47.81 o 
   2   3  13      387.28      370.43     43.59 o 
   3   3  13       39.24       46.24     29.52 o 
   4   3  13      529.93      499.87     22.10 o 
   5   3  13       49.38       47.00     14.08 o 
   6   3  13     1618.91     1525.33     36.96 o 
   7   3  13       21.71       37.30      9.36 o 
   8   3  13      211.21      225.64     15.65 o 
   9   3  13      308.78      317.73     17.77 o 
  10   3  13      246.16      250.07     13.94 o 
  11   3  13      235.42      232.99     14.41 o 
 -10   4  13       89.09      117.84     12.75 o 
  -9   4  13      117.64      113.06     10.47 o 
  -8   4  13      164.71      165.96     11.57 o 
  -7   4  13      130.90      124.46     11.68 o 
  -6   4  13      615.30      629.28     21.67 o 
  -5   4  13      188.83      177.43     15.13 o 
  -4   4  13      273.28      256.09     18.22 o 
  -3   4  13      159.59      156.09     19.51 o 
  -2   4  13      112.56       86.67     20.14 o 
  -1   4  13       19.28       42.23     20.88 o 
   0   4  13       40.61       20.71     15.36 o 
   1   4  13       22.44       27.27     17.38 o 
   2   4  13      125.22      132.10     30.17 o 
   3   4  13      134.81      121.85     12.87 o 
   4   4  13      283.08      270.89     18.91 o 
   5   4  13      175.09      179.99     19.05 o 
   6   4  13      575.63      588.42     20.97 o 
   7   4  13      110.52      111.09     11.09 o 
   8   4  13      151.24      148.65     13.15 o 
   9   4  13      142.51      127.78     11.44 o 
  10   4  13       88.94      107.17      9.48 o 
 -10   5  13      282.69      333.64     18.42 o 
  -9   5  13      156.10      199.26     16.14 o 
  -8   5  13      256.51      229.38     12.72 o 
  -7   5  13     3214.14     3408.80     50.53 o 
  -6   5  13      557.34      513.96     21.20 o 
  -5   5  13     2334.43     2176.95     81.73 o 
  -4   5  13        6.96        8.51      8.05 o 
  -3   5  13     1306.91     1282.90     50.44 o 
  -2   5  13      636.64      542.29     57.68 o 
  -1   5  13      719.84      721.54     62.70 o 
   0   5  13      985.21      915.72     56.61 o 
   1   5  13      722.57      745.95     60.80 o 
   2   5  13      666.33      551.79     54.31 o 
   3   5  13     1334.88     1388.87     59.77 o 
   4   5  13       13.08        9.93      6.65 o 
   5   5  13     2285.42     2291.97     37.90 o 
   6   5  13      516.75      508.66     19.80 o 
   7   5  13     3192.63     3482.79     47.85 o 
   8   5  13      237.79      235.26     15.54 o 
   9   5  13      165.80      193.34     12.37 o 
  10   5  13      287.64      269.39     20.22 o 
 -10   6  13       29.72       27.62      8.39 o 
  -9   6  13      108.97       93.92     10.42 o 
  -8   6  13       41.43       43.64     10.85 o 
  -7   6  13      110.45      105.49     11.47 o 
  -6   6  13      148.30      155.07     14.86 o 
  -5   6  13      400.73      400.98     20.85 o 
  -4   6  13       11.53       13.91     11.44 o 
  -3   6  13     1158.97     1149.26     50.32 o 
  -2   6  13      506.52      544.18     33.52 o 
  -1   6  13      483.31      511.69     53.59 o 
   0   6  13     1147.65     1130.41     95.09 o 
   1   6  13      476.44      432.55     21.25 o 
   2   6  13      564.23      598.67     25.15 o 
   3   6  13     1134.25     1152.30     37.70 o 
   4   6  13       27.65       35.33     12.10 o 
   5   6  13      389.80      403.98     17.61 o 
   6   6  13      169.69      145.00     10.88 o 
   7   6  13      103.64       82.94      9.86 o 
   8   6  13       33.38       35.98     10.42 o 
   9   6  13      113.66       95.15     16.03 o 
  10   6  13       26.60       38.29      9.54 o 
 -10   7  13      392.82      419.27     30.68 o 
  -9   7  13       92.56      115.31     10.47 o 
  -8   7  13      383.79      467.83     20.43 o 
  -7   7  13      332.87      295.52     15.94 o 
  -6   7  13      642.81      647.39     24.38 o 
  -5   7  13      483.26      485.90     23.01 o 
  -4   7  13      470.04      448.77     21.50 o 
  -3   7  13       92.63      102.99     20.22 o 
  -2   7  13      239.46      234.25     19.11 o 
  -1   7  13      266.64      284.50     28.80 o 
   0   7  13       10.82       -0.75      8.77 o 
   1   7  13      243.91      239.18     17.40 o 
   2   7  13      254.99      270.95     18.50 o 
   3   7  13       81.30       90.60     10.98 o 
   4   7  13      439.74      441.51     18.31 o 
   5   7  13      441.58      475.63     19.29 o 
   6   7  13      661.71      647.45     24.48 o 
   7   7  13      298.00      298.69     16.59 o 
   8   7  13      350.83      447.63     28.58 o 
   9   7  13       92.49       95.55     15.34 o 
  10   7  13      369.81      343.31     19.29 o 
  -9   8  13       31.00       20.70      6.94 o 
  -8   8  13       32.81       34.78      8.49 o 
  -7   8  13      459.98      435.70     17.86 o 
  -6   8  13        4.54       -2.81      8.43 o 
  -5   8  13       39.79       18.50      8.41 o 
  -4   8  13      405.60      396.51     28.03 o 
  -3   8  13     1922.73     1824.28     58.83 o 
  -2   8  13      387.19      351.22     30.44 o 
  -1   8  13      407.12      405.97     25.01 o 
   0   8  13     5560.49     5394.81    145.97 o 
   1   8  13      485.97      483.07     42.77 o 
   2   8  13      414.75      392.15     22.62 o 
   3   8  13     1911.80     1884.52     50.35 o 
   4   8  13      392.81      365.85     16.97 o 
   5   8  13       35.43       32.09      8.26 o 
   6   8  13        3.33       -4.06      7.80 o 
   7   8  13      450.86      417.36     17.10 o 
   8   8  13       41.55       41.95      8.98 o 
   9   8  13       45.65       43.06     11.82 o 
  -9   9  13       58.89       52.25      6.73 o 
  -8   9  13      633.49      684.04     34.38 o 
  -7   9  13      302.78      290.99     14.24 o 
  -6   9  13       88.52       99.25     10.74 o 
  -5   9  13      193.24      186.57     21.49 o 
  -4   9  13      102.24       68.55     16.74 o 
  -3   9  13      319.65      307.81     19.88 o 
  -2   9  13      310.47      269.12     22.71 o 
  -1   9  13      942.88      883.95     37.90 o 
   0   9  13      100.32       77.40     18.39 o 
   1   9  13      943.11      845.60     65.72 o 
   2   9  13      288.50      251.52     21.03 o 
   3   9  13      301.81      311.40     23.43 o 
   4   9  13      106.20       76.43     12.45 o 
   5   9  13      205.12      188.41     16.78 o 
   6   9  13       92.40       84.84     12.41 o 
   7   9  13      317.93      255.08     20.57 o 
   8   9  13      621.33      542.42     61.90 o 
   9   9  13       69.78       56.30     10.93 o 
  -9  10  13      194.39      215.81     15.81 o 
  -8  10  13       20.32       23.80      8.36 o 
  -7  10  13       48.16       27.88      6.49 o 
  -6  10  13      108.15      101.33     11.64 o 
  -5  10  13      226.34      232.09     23.27 o 
  -4  10  13      399.88      421.73     22.61 o 
  -3  10  13      112.93      106.11     11.06 o 
  -2  10  13     1849.93     1798.10     55.74 o 
  -1  10  13     2777.29     2753.71     67.25 o 
   0  10  13      215.34      194.21     20.24 o 
   1  10  13     2852.59     2780.22    167.41 o 
   2  10  13     1859.18     1800.22     52.22 o 
   3  10  13      124.30      103.75     16.63 o 
   4  10  13      391.53      402.28     26.45 o 
   5  10  13      215.98      193.39     16.91 o 
   6  10  13      112.52       68.68     10.51 o 
   7  10  13       50.32       33.76     17.49 o 
   8  10  13       19.08        2.79      7.46 o 
   9  10  13      181.38      180.42     14.45 o 
  -8  11  13      291.22      367.00     20.22 o 
  -7  11  13      182.33      200.92     10.36 o 
  -6  11  13       19.50       10.69      9.96 o 
  -5  11  13      254.36      227.58     16.06 o 
  -4  11  13      689.06      663.51     27.20 o 
  -3  11  13      333.13      348.64     16.93 o 
  -2  11  13     1503.34     1610.99     47.44 o 
  -1  11  13      151.04      106.71     17.22 o 
   0  11  13       43.42       33.18     12.78 o 
   1  11  13      144.49      119.84     13.48 o 
   2  11  13     1491.83     1541.69     48.63 o 
   3  11  13      383.11      406.75     26.35 o 
   4  11  13      694.34      645.01     31.66 o 
   5  11  13      211.59      174.61     15.30 o 
   6  11  13       26.02       20.97      8.06 o 
   7  11  13      172.98      146.94     15.02 o 
   8  11  13      295.29      317.13     27.08 o 
  -7  12  13        3.28        3.86      6.17 o 
  -6  12  13      642.62      671.17     22.26 o 
  -5  12  13      230.36      226.37     15.14 o 
  -4  12  13      941.89      962.78     30.33 o 
  -3  12  13        8.41        3.02      7.71 o 
  -2  12  13      204.94      190.85     16.82 o 
  -1  12  13      539.10      542.43     31.46 o 
   0  12  13      330.30      269.89     23.46 o 
   1  12  13      560.87      587.38     25.18 o 
   2  12  13      202.67      183.93     19.30 o 
   3  12  13        6.64        7.31     10.84 o 
   4  12  13      921.89      974.11     41.83 o 
   5  12  13      223.11      214.49     15.29 o 
   6  12  13      662.15      663.23     29.04 o 
   7  12  13        4.53       -3.40      7.40 o 
  -7  13  13      106.50      131.63     10.12 o 
  -6  13  13       45.16       38.46      7.27 o 
  -5  13  13      664.43      711.26     22.71 o 
  -4  13  13      374.00      399.42     15.89 o 
  -3  13  13      264.05      259.53     14.56 o 
  -2  13  13      316.23      341.86     20.14 o 
  -1  13  13      754.21      770.36     28.68 o 
   0  13  13      309.95      288.84     18.58 o 
   1  13  13      781.11      782.30     23.45 o 
   2  13  13      306.16      321.59     22.78 o 
   3  13  13      262.29      269.80     20.47 o 
   4  13  13      387.34      424.84     20.40 o 
   5  13  13      692.66      711.35     22.97 o 
   6  13  13       38.75       32.67      9.57 o 
   7  13  13       96.02      103.55      9.86 o 
  -6  14  13       39.85       38.12      7.26 o 
  -5  14  13      134.58      134.46     10.23 o 
  -4  14  13       15.36       15.38      5.94 o 
  -3  14  13       71.91       76.43      8.53 o 
  -2  14  13       43.87       59.47     10.44 o 
  -1  14  13      164.01      194.99     15.02 o 
   0  14  13      224.99      206.16     12.84 o 
   1  14  13      175.58      202.20     17.96 o 
   2  14  13       51.21       75.65     11.40 o 
   3  14  13       66.77       80.99     10.65 o 
   4  14  13       16.52       -1.81      7.52 o 
   5  14  13      137.11      130.42      9.81 o 
   6  14  13       35.18       25.16     13.05 o 
  -5  15  13       59.27       58.66     10.30 o 
  -4  15  13       34.02       31.06      5.75 o 
  -3  15  13        4.19        5.44      7.89 o 
  -2  15  13       91.39       87.54     11.47 o 
  -1  15  13       39.64       45.83     10.41 o 
   0  15  13       63.82       64.80     11.35 o 
   1  15  13       32.43       41.02      8.92 o 
   2  15  13      110.83       92.77     10.45 o 
   3  15  13        7.93       -3.74      6.60 o 
   4  15  13       36.14       46.86      6.94 o 
   5  15  13       63.99       73.39     10.20 o 
  -3  16  13       70.33       51.06     10.38 o 
  -2  16  13      195.74      197.09     19.13 o 
  -1  16  13       16.85       18.54      8.49 o 
   0  16  13        9.79        7.58      5.73 o 
   1  16  13       12.28       18.71      6.15 o 
   2  16  13      192.78      179.73     12.79 o 
   3  16  13       63.31       58.22      6.77 o 
   0   0  14      986.32      842.93     80.66 o 
   1   0  14     2022.86     2025.17     83.64 o 
   2   0  14     1557.43     1655.80     90.42 o 
   3   0  14       16.96       21.27     19.17 o 
   4   0  14     5382.21     5311.80     64.18 o 
   5   0  14      242.83      222.23     17.40 o 
   6   0  14     1305.86     1485.93     32.71 o 
   7   0  14      353.92      331.92     15.58 o 
   8   0  14       89.83       94.55     11.26 o 
   9   0  14       17.43       25.77      7.03 o 
  10   0  14      132.90      142.77      9.37 o 
 -10   1  14      100.47       88.05      7.91 o 
  -9   1  14      100.92       87.19      9.32 o 
  -8   1  14      197.63      227.95     18.26 o 
  -7   1  14     3006.02     3071.81     52.66 o 
  -6   1  14     1052.01     1027.26     31.54 o 
  -5   1  14      390.51      340.96     15.45 o 
  -4   1  14     1518.45     1522.46     29.45 o 
  -3   1  14     1202.67     1204.64     47.02 o 
  -2   1  14      484.61      436.00     43.17 o 
  -1   1  14      997.12      880.43     56.19 o 
   0   1  14      132.53      133.55     24.45 o 
   1   1  14      961.01      876.06     62.62 o 
   2   1  14      526.65      533.99     53.48 o 
   3   1  14     1271.44     1301.94     47.17 o 
   4   1  14     1487.51     1498.48     38.29 o 
   5   1  14      384.91      343.66     28.85 o 
   6   1  14     1088.04     1060.38     28.08 o 
   7   1  14     3028.35     3135.14     51.14 o 
   8   1  14      182.26      211.64     14.76 o 
   9   1  14      110.78       87.47     11.96 o 
  10   1  14      107.44       92.31      7.83 o 
 -10   2  14      115.10      128.70      9.03 o 
  -9   2  14      434.00      435.15     17.68 o 
  -8   2  14      406.12      427.03     19.11 o 
  -7   2  14      328.41      322.42     18.93 o 
  -6   2  14      699.09      697.05     26.41 o 
  -5   2  14     1060.33     1099.09     30.58 o 
  -4   2  14      560.82      572.80     18.64 o 
  -3   2  14     1086.35     1105.58     34.62 o 
  -2   2  14     1159.49     1128.21     64.82 o 
  -1   2  14      284.16      270.94     33.10 o 
   0   2  14      354.52      308.64     33.23 o 
   1   2  14      315.63      303.39     33.96 o 
   2   2  14     1129.91     1142.85     76.79 o 
   3   2  14     1044.74     1087.20     33.86 o 
   4   2  14      577.97      573.46     33.10 o 
   5   2  14     1069.75     1088.16     29.57 o 
   6   2  14      688.19      705.71     20.02 o 
   7   2  14      339.96      328.90     16.20 o 
   8   2  14      425.07      440.12     19.99 o 
   9   2  14      454.23      430.02     15.64 o 
  10   2  14      106.12       96.82      7.72 o 
 -10   3  14       60.00       50.18      9.67 o 
  -9   3  14       71.05       77.96      9.21 o 
  -8   3  14      103.78       99.29     12.45 o 
  -7   3  14      194.89      176.21     15.06 o 
  -6   3  14       59.90       60.05     10.53 o 
  -5   3  14      115.15      110.25     10.72 o 
  -4   3  14      661.60      641.75     21.93 o 
  -3   3  14      266.86      243.22     22.74 o 
  -2   3  14     3305.71     3291.71    110.61 o 
  -1   3  14     2033.16     2093.49     87.66 o 
   0   3  14     2320.20     2205.29     88.92 o 
   1   3  14     2084.14     2105.15    102.57 o 
   2   3  14     3412.19     3462.21    160.19 o 
   3   3  14      294.55      274.43     17.11 o 
   4   3  14      656.07      655.41     35.06 o 
   5   3  14       84.74       99.86     12.27 o 
   6   3  14       42.44       41.22      8.16 o 
   7   3  14      221.21      196.54     13.11 o 
   8   3  14      112.06      103.23     11.66 o 
   9   3  14       72.24       79.57      9.23 o 
  10   3  14       57.17       51.42      8.04 o 
 -10   4  14      169.55      177.72     13.07 o 
  -9   4  14      202.76      225.39     12.56 o 
  -8   4  14      288.50      318.02     21.95 o 
  -7   4  14     1794.07     1728.39     34.16 o 
  -6   4  14      185.02      179.37     12.81 o 
  -5   4  14      135.95      166.20     12.24 o 
  -4   4  14      159.96      152.50     14.83 o 
  -3   4  14     1748.36     1678.14     43.53 o 
  -2   4  14      273.25      275.20     22.96 o 
  -1   4  14       12.28       48.49     21.78 o 
   0   4  14      295.73      235.80     34.68 o 
   1   4  14        7.57        5.10     21.39 o 
   2   4  14      242.39      248.75     16.35 o 
   3   4  14     1749.51     1658.38     48.30 o 
   4   4  14      180.58      190.96     22.97 o 
   5   4  14      138.11      153.93     14.30 o 
   6   4  14      188.26      194.16     13.19 o 
   7   4  14     1811.63     1780.53     34.50 o 
   8   4  14      289.10      302.49     17.00 o 
   9   4  14      224.47      252.35     13.59 o 
  10   4  14      171.76      178.41     25.37 o 
 -10   5  14      440.20      471.46     18.00 o 
  -9   5  14       19.75       27.12     10.08 o 
  -8   5  14       68.92       78.02     11.10 o 
  -7   5  14       45.90       40.11      8.21 o 
  -6   5  14      394.09      409.87     25.29 o 
  -5   5  14        9.46       16.29      9.47 o 
  -4   5  14       71.24       63.12     10.69 o 
  -3   5  14      808.17      740.86     43.38 o 
  -2   5  14      327.82      258.40     32.00 o 
  -1   5  14      281.07      288.04     29.59 o 
   0   5  14       54.62       82.08     35.06 o 
   1   5  14      336.39      333.45     18.34 o 
   2   5  14      369.96      323.47     18.68 o 
   3   5  14      833.71      842.77     29.46 o 
   4   5  14       64.69       74.30     13.24 o 
   5   5  14       11.05       15.35      7.49 o 
   6   5  14      389.22      362.60     16.82 o 
   7   5  14       34.02       41.83      8.35 o 
   8   5  14       55.19       53.94     10.07 o 
   9   5  14       27.39       33.70      8.38 o 
  10   5  14      454.89      438.08     21.42 o 
 -10   6  14      112.05      114.80      9.50 o 
  -9   6  14      361.41      381.55     15.71 o 
  -8   6  14      514.12      501.51     20.63 o 
  -7   6  14      550.06      543.90     20.06 o 
  -6   6  14     1054.48     1062.75     32.67 o 
  -5   6  14       84.23       77.36     11.29 o 
  -4   6  14     1504.95     1483.00     36.81 o 
  -3   6  14      359.60      343.56     29.26 o 
  -2   6  14     2514.74     2470.25     51.19 o 
  -1   6  14      761.52      750.29     28.96 o 
   0   6  14     1822.21     1692.70     43.68 o 
   1   6  14      811.88      828.33     24.76 o 
   2   6  14     2539.34     2538.88     51.84 o 
   3   6  14      386.34      364.93     21.87 o 
   4   6  14     1524.20     1569.59     43.93 o 
   5   6  14       83.29       82.66      9.76 o 
   6   6  14     1026.71     1080.81     27.45 o 
   7   6  14      508.94      512.07     22.55 o 
   8   6  14      501.51      502.82     20.24 o 
   9   6  14      370.68      350.63     15.81 o 
  10   6  14      110.85      116.13     11.38 o 
  -9   7  14       59.68       43.90      7.42 o 
  -8   7  14      250.44      238.42     23.96 o 
  -7   7  14       22.20       32.90      8.69 o 
  -6   7  14      974.93     1028.26     27.22 o 
  -5   7  14      311.61      292.21     18.22 o 
  -4   7  14      200.78      161.36     19.84 o 
  -3   7  14     1117.85     1161.75     58.60 o 
  -2   7  14       44.70       25.17     22.55 o 
  -1   7  14      482.46      491.05     28.03 o 
   0   7  14      258.39      212.25     22.95 o 
   1   7  14      437.25      412.48     26.18 o 
   2   7  14       49.22       41.76     23.41 o 
   3   7  14     1078.12     1054.77     37.82 o 
   4   7  14      206.20      193.14     18.66 o 
   5   7  14      337.37      351.21     16.70 o 
   6   7  14      920.59      938.79     27.04 o 
   7   7  14       19.34       24.23      6.55 o 
   8   7  14      228.88      205.85     15.60 o 
   9   7  14       51.50       23.52      9.65 o 
  -9   8  14       89.99       96.15      8.25 o 
  -8   8  14      187.27      180.95     12.09 o 
  -7   8  14       16.33       16.73      7.14 o 
  -6   8  14      302.24      289.95     15.16 o 
  -5   8  14      206.86      175.83     13.11 o 
  -4   8  14      896.27      895.27     40.36 o 
  -3   8  14       22.98       34.48     12.24 o 
  -2   8  14      297.40      291.23     22.90 o 
  -1   8  14     1481.52     1423.05     45.22 o 
   0   8  14       60.26       40.59     11.19 o 
   1   8  14     1492.66     1419.36     43.33 o 
   2   8  14      266.19      303.72     33.60 o 
   3   8  14       19.08       30.56     12.36 o 
   4   8  14      820.41      814.16     24.46 o 
   5   8  14      246.41      203.79     13.48 o 
   6   8  14      303.13      302.24     13.61 o 
   7   8  14       11.64        9.76      7.69 o 
   8   8  14      187.92      203.85     15.27 o 
   9   8  14       84.65       64.83     10.50 o 
  -9   9  14       72.46       70.68      5.36 o 
  -8   9  14        3.44       -6.32      6.32 o 
  -7   9  14       39.63       55.58      8.03 o 
  -6   9  14      726.18      826.15     22.57 o 
  -5   9  14     1107.08     1006.00     42.56 o 
  -4   9  14     1316.83     1451.42     51.92 o 
  -3   9  14      872.03      907.18     31.54 o 
  -2   9  14       17.00        6.16     11.04 o 
  -1   9  14      492.22      498.91     37.82 o 
   0   9  14       11.71        8.08     11.88 o 
   1   9  14      471.11      438.75     27.72 o 
   2   9  14       14.41       14.07     11.48 o 
   3   9  14      907.69      972.86     38.69 o 
   4   9  14     1308.01     1433.81     42.09 o 
   5   9  14     1077.69     1025.07     42.41 o 
   6   9  14      746.32      720.61     32.85 o 
   7   9  14       42.50       59.79      9.00 o 
   8   9  14        2.16       -1.23      6.94 o 
   9   9  14       67.05       47.78      8.68 o 
  -8  10  14       38.56       36.71      6.07 o 
  -7  10  14       23.22       25.24      6.38 o 
  -6  10  14       16.82       11.88     12.70 o 
  -5  10  14      297.75      327.68     18.45 o 
  -4  10  14      190.79      191.31     15.22 o 
  -3  10  14      300.48      255.72     18.76 o 
  -2  10  14       67.08       75.14     22.23 o 
  -1  10  14     2534.19     2575.76     64.62 o 
   0  10  14     2206.54     2068.68     64.07 o 
   1  10  14     2648.22     2592.56    131.10 o 
   2  10  14       51.79       57.97     13.63 o 
   3  10  14      320.64      304.41     23.01 o 
   4  10  14      165.03      150.46     17.72 o 
   5  10  14      276.01      293.87     18.59 o 
   6  10  14       15.06        9.76      7.97 o 
   7  10  14       16.95       25.31      9.59 o 
   8  10  14       34.79       26.02      6.97 o 
  -8  11  14       39.62       50.15     12.93 o 
  -7  11  14       39.64       42.91      8.07 o 
  -6  11  14       26.33       32.16      8.65 o 
  -5  11  14      317.67      281.04     17.10 o 
  -4  11  14      114.69      130.89     10.99 o 
  -3  11  14      296.33      278.96     19.05 o 
  -2  11  14      854.53      891.34     31.79 o 
  -1  11  14       76.58       63.06     21.78 o 
   0  11  14      131.76      133.79     19.69 o 
   1  11  14       76.80       59.84     11.17 o 
   2  11  14      845.67      893.80     36.99 o 
   3  11  14      307.32      276.16     21.97 o 
   4  11  14      121.53      135.56     16.45 o 
   5  11  14      324.27      250.37     16.91 o 
   6  11  14       25.58       17.05     10.75 o 
   7  11  14       49.52       43.78      9.35 o 
   8  11  14       34.50       53.64      9.62 o 
  -7  12  14        8.27        4.97      6.83 o 
  -6  12  14       26.01       19.45      9.18 o 
  -5  12  14       87.13       75.11     10.30 o 
  -4  12  14       51.34       83.25      8.88 o 
  -3  12  14      117.48      104.74     13.60 o 
  -2  12  14      353.20      343.66     20.90 o 
  -1  12  14      264.49      255.31     18.59 o 
   0  12  14       89.83       51.07     14.92 o 
   1  12  14      262.48      219.47     15.89 o 
   2  12  14      344.27      345.77     23.62 o 
   3  12  14      127.26      116.57     15.36 o 
   4  12  14       53.46       79.53     11.91 o 
   5  12  14       91.90       78.41     10.40 o 
   6  12  14       32.15       29.36      7.11 o 
   7  12  14       12.31       23.73      9.55 o 
  -6  13  14       76.10       71.99      8.47 o 
  -5  13  14      155.45      156.28     11.27 o 
  -4  13  14       33.15       42.55      7.16 o 
  -3  13  14      183.06      200.41     15.66 o 
  -2  13  14       29.38       28.04      9.73 o 
  -1  13  14       18.20       14.05      8.83 o 
   0  13  14     1259.96     1277.18     52.64 o 
   1  13  14       24.55       32.95      9.20 o 
   2  13  14       32.91       35.19     14.25 o 
   3  13  14      206.96      209.75     15.31 o 
   4  13  14       38.55       32.21      8.43 o 
   5  13  14      178.95      190.13     12.16 o 
   6  13  14       68.01       63.13      9.48 o 
  -5  14  14       95.34       91.95     11.20 o 
  -4  14  14      272.40      295.22     20.69 o 
  -3  14  14      239.75      246.60     14.72 o 
  -2  14  14      218.85      207.11     14.41 o 
  -1  14  14        8.64       12.44      8.47 o 
   0  14  14       65.78       60.14      8.23 o 
   1  14  14       10.37        2.41      8.76 o 
   2  14  14      229.30      256.14     15.86 o 
   3  14  14      231.18      209.17     13.79 o 
   4  14  14      288.28      339.84     15.01 o 
   5  14  14       84.03       75.66      7.46 o 
  -4  15  14      124.22       90.77     12.59 o 
  -3  15  14      108.19      105.02     10.26 o 
  -2  15  14       26.39       42.22      8.80 o 
  -1  15  14       32.26       18.09     11.72 o 
   0  15  14      350.52      292.19     21.05 o 
   1  15  14       26.88        8.67      6.75 o 
   2  15  14       19.55       14.07      6.59 o 
   3  15  14      102.69      110.92      9.72 o 
   4  15  14      118.30       79.03      9.81 o 
  -2  16  14       91.01       80.25     12.35 o 
  -1  16  14       64.81       73.23     13.35 o 
   0  16  14      304.97      303.91     26.55 o 
   1  16  14       78.38       78.32      7.45 o 
   2  16  14       99.65       98.45     16.99 o 
   1   0  15       42.80       39.55     20.88 o 
   2   0  15       10.11       -1.80     12.25 o 
   3   0  15       66.09       79.88     11.28 o 
   4   0  15      122.01      148.96     22.06 o 
   5   0  15      220.46      262.33     15.18 o 
   6   0  15      312.11      315.32     19.22 o 
   7   0  15       44.34       32.92      9.87 o 
   8   0  15      568.94      522.30     23.61 o 
   9   0  15      122.51      161.20     10.85 o 
  10   0  15       69.12       87.47      6.90 o 
 -10   1  15       22.77       26.18      5.17 o 
  -9   1  15       15.55       12.32      6.07 o 
  -8   1  15      163.60      189.32     18.42 o 
  -7   1  15      263.87      303.44     18.29 o 
  -6   1  15      266.30      227.26     16.63 o 
  -5   1  15      269.91      281.11     15.49 o 
  -4   1  15      175.89      168.26     16.24 o 
  -3   1  15      202.36      221.43     14.23 o 
  -2   1  15     1645.48     1625.15     52.16 o 
  -1   1  15        5.95      -22.90     33.13 o 
   0   1  15        7.05       -0.47     21.13 o 
   1   1  15       10.89        1.42     16.71 o 
   2   1  15     1688.17     1758.90     38.83 o 
   3   1  15      221.69      237.86     16.43 o 
   4   1  15      145.25      136.32     12.46 o 
   5   1  15      292.66      305.53     16.27 o 
   6   1  15      258.10      224.25     14.46 o 
   7   1  15      246.66      273.64     17.68 o 
   8   1  15      163.68      150.68     12.07 o 
   9   1  15       15.39       25.13      6.26 o 
  10   1  15       19.26       12.02      4.50 o 
 -10   2  15      132.05      154.47     11.98 o 
  -9   2  15      235.76      276.96     18.09 o 
  -8   2  15      109.75      121.34     15.46 o 
  -7   2  15       91.99      102.73     12.84 o 
  -6   2  15      255.40      251.16     17.16 o 
  -5   2  15      482.25      543.20     23.35 o 
  -4   2  15     1326.79     1297.04     29.08 o 
  -3   2  15      509.32      526.47     19.85 o 
  -2   2  15      437.57      411.61     30.56 o 
  -1   2  15     1157.79     1146.12     67.19 o 
   0   2  15      323.68      274.99     34.87 o 
   1   2  15     1123.67     1151.06     78.82 o 
   2   2  15      394.89      368.63     19.12 o 
   3   2  15      536.47      504.56     27.72 o 
   4   2  15     1286.13     1295.88     79.31 o 
   5   2  15      488.93      575.30     24.43 o 
   6   2  15      234.77      229.66     14.67 o 
   7   2  15       77.46       88.19     11.53 o 
   8   2  15      113.48       93.25     10.62 o 
   9   2  15      250.65      251.09     14.34 o 
  10   2  15      141.60      124.18     12.37 o 
 -10   3  15      220.85      235.21     13.36 o 
  -9   3  15      760.21      815.78     32.43 o 
  -8   3  15      428.01      478.90     20.78 o 
  -7   3  15     1012.34     1051.59     33.36 o 
  -6   3  15      622.90      606.68     24.39 o 
  -5   3  15      353.70      357.57     16.63 o 
  -4   3  15      501.58      492.12     22.75 o 
  -3   3  15      194.61      177.37     13.04 o 
  -2   3  15     1613.53     1601.88     52.35 o 
  -1   3  15      582.05      494.47     29.32 o 
   0   3  15      270.98      271.28     33.92 o 
   1   3  15      554.07      467.80     20.72 o 
   2   3  15     1540.49     1538.13     39.08 o 
   3   3  15      168.79      144.56     14.37 o 
   4   3  15      498.95      493.95     24.60 o 
   5   3  15      364.16      360.53     19.97 o 
   6   3  15      607.94      598.99     21.59 o 
   7   3  15     1089.71     1113.41     36.44 o 
   8   3  15      449.90      451.68     19.12 o 
   9   3  15      789.64      769.46     45.89 o 
  10   3  15      211.26      198.31     16.66 o 
 -10   4  15      158.27      234.20     12.75 o 
  -9   4  15      102.71       87.68     19.11 o 
  -8   4  15       71.97       83.24     13.53 o 
  -7   4  15      704.10      649.54     21.03 o 
  -6   4  15      941.56      912.40     25.48 o 
  -5   4  15      209.87      179.74     13.03 o 
  -4   4  15      198.70      213.09     15.30 o 
  -3   4  15     1198.28     1215.96     35.45 o 
  -2   4  15       99.60      139.11     26.00 o 
  -1   4  15      333.37      329.21     19.24 o 
   0   4  15     5780.64     5456.73     97.00 o 
   1   4  15      355.42      314.76     18.31 o 
   2   4  15       78.45       70.90     10.37 o 
   3   4  15     1276.46     1327.36     38.58 o 
   4   4  15      208.31      222.74     18.66 o 
   5   4  15      185.18      178.41     15.34 o 
   6   4  15      904.86      913.10     25.17 o 
   7   4  15      670.20      640.66     20.71 o 
   8   4  15       73.30       74.19     15.08 o 
   9   4  15       89.99       82.73     11.94 o 
  10   4  15      164.57      174.84     12.50 o 
 -10   5  15       96.82      118.30      9.28 o 
  -9   5  15      365.20      390.68     28.97 o 
  -8   5  15       39.48       57.45      9.61 o 
  -7   5  15      468.13      489.55     16.64 o 
  -6   5  15      470.28      470.70     22.32 o 
  -5   5  15       31.91       33.25     10.20 o 
  -4   5  15     2180.30     2218.04     59.46 o 
  -3   5  15      578.61      602.23     40.80 o 
  -2   5  15      531.80      521.62     34.44 o 
  -1   5  15      648.47      538.95     30.75 o 
   0   5  15     2773.03     2727.79     55.48 o 
   1   5  15      628.91      552.86     20.53 o 
   2   5  15      591.40      605.60     25.63 o 
   3   5  15      563.54      566.52     25.57 o 
   4   5  15     2147.98     2232.53     54.11 o 
   5   5  15       35.11       48.29     11.28 o 
   6   5  15      456.08      464.82     18.60 o 
   7   5  15      470.79      499.83     18.43 o 
   8   5  15       35.29       36.00      8.14 o 
   9   5  15      353.46      340.83     40.74 o 
  -9   6  15      265.74      326.78     16.48 o 
  -8   6  15      308.92      359.43     16.56 o 
  -7   6  15      492.63      450.42     17.75 o 
  -6   6  15      229.85      226.76     16.43 o 
  -5   6  15       37.58       42.38     10.57 o 
  -4   6  15      122.19      119.60     12.80 o 
  -3   6  15      751.61      680.50     49.84 o 
  -2   6  15      178.65      171.31     21.04 o 
  -1   6  15     2017.46     1904.75     48.17 o 
   0   6  15     3750.90     3481.40     72.23 o 
   1   6  15     2084.73     2000.45     55.55 o 
   2   6  15      167.06      144.53     20.52 o 
   3   6  15      716.90      668.43     31.01 o 
   4   6  15      144.84      170.16     14.99 o 
   5   6  15       49.46       49.38      8.83 o 
   6   6  15      246.90      235.42     13.92 o 
   7   6  15      496.45      466.44     22.15 o 
   8   6  15      311.82      345.74     19.74 o 
   9   6  15      258.82      273.24     18.88 o 
  -9   7  15       45.21       49.15      6.56 o 
  -8   7  15      116.21      122.15     10.56 o 
  -7   7  15        7.47        7.50      7.00 o 
  -6   7  15       39.43       51.51      9.25 o 
  -5   7  15      375.40      366.36     19.76 o 
  -4   7  15      528.60      585.60     33.44 o 
  -3   7  15      156.08      148.06     28.40 o 
  -2   7  15     1853.37     1725.34     49.97 o 
  -1   7  15      969.87      924.99     36.40 o 
   0   7  15     2596.68     2369.10     54.73 o 
   1   7  15      972.71      915.99     46.63 o 
   2   7  15     1867.05     1931.73     77.69 o 
   3   7  15      158.74      140.39     16.98 o 
   4   7  15      523.09      544.39     23.86 o 
   5   7  15      383.21      369.23     17.16 o 
   6   7  15       52.03       54.86      7.83 o 
   7   7  15        6.71       -0.87      6.27 o 
   8   7  15      114.91      125.48     17.55 o 
   9   7  15       50.63       56.15      9.48 o 
  -9   8  15       30.80       39.78      6.65 o 
  -8   8  15       43.67       35.81      6.98 o 
  -7   8  15      116.70      111.14      9.66 o 
  -6   8  15       56.28       49.17      8.27 o 
  -5   8  15      558.92      512.14     23.59 o 
  -4   8  15      516.18      477.26     30.93 o 
  -3   8  15      305.52      297.20     22.85 o 
  -2   8  15     1425.28     1432.49     47.08 o 
  -1   8  15      135.86      141.35     17.59 o 
   0   8  15       40.00       21.82     11.27 o 
   1   8  15      146.66      130.00     16.36 o 
   2   8  15     1455.14     1529.57     70.20 o 
   3   8  15      278.63      334.11     37.85 o 
   4   8  15      505.24      518.79     23.63 o 
   5   8  15      539.75      531.62     35.28 o 
   6   8  15       64.70       52.31      8.70 o 
   7   8  15      116.28      101.95      9.03 o 
   8   8  15       37.34       19.20      7.32 o 
   9   8  15       35.28       30.71      7.14 o 
  -8   9  15      227.76      200.26     11.66 o 
  -7   9  15      104.39      100.88      8.28 o 
  -6   9  15       46.52       56.47      9.40 o 
  -5   9  15      574.52      645.90     34.54 o 
  -4   9  15       83.28       75.93     28.36 o 
  -3   9  15       82.00       75.34     12.63 o 
  -2   9  15      439.87      404.12     27.12 o 
  -1   9  15       16.88       18.56     12.24 o 
   0   9  15        3.96       68.97     59.14 o 
   1   9  15        6.46       10.33     10.58 o 
   2   9  15      474.69      411.92     38.84 o 
   3   9  15       85.27       66.41     21.38 o 
   4   9  15       80.70       67.45     10.84 o 
   5   9  15      561.72      576.21     24.51 o 
   6   9  15       54.07       73.88     10.63 o 
   7   9  15       86.66       95.35      9.53 o 
   8   9  15      245.33      234.92     17.95 o 
  -8  10  15      128.41      127.35      9.96 o 
  -7  10  15      205.62      182.59     12.87 o 
  -6  10  15       67.70       73.66     10.16 o 
  -5  10  15      517.64      629.39     24.88 o 
  -4  10  15      163.03      149.35     20.73 o 
  -3  10  15      425.15      443.96     22.92 o 
  -2  10  15       19.05       14.18     11.69 o 
  -1  10  15     1612.60     1662.54     52.47 o 
   0  10  15     1488.79     1498.83     69.44 o 
   1  10  15     1563.18     1473.76     50.35 o 
   2  10  15       29.54       22.39     17.22 o 
   3  10  15      392.01      402.14     25.13 o 
   4  10  15      178.95      138.09     20.09 o 
   5  10  15      494.59      544.29     32.61 o 
   6  10  15       72.07       84.90     10.32 o 
   7  10  15      194.77      156.59     13.42 o 
   8  10  15      128.33       89.14     10.64 o 
  -7  11  15       59.34       59.77     11.08 o 
  -6  11  15      155.23      146.95     11.45 o 
  -5  11  15       80.73      110.22     11.43 o 
  -4  11  15      150.49      142.55     13.80 o 
  -3  11  15        0.84       -3.63      9.32 o 
  -2  11  15       21.50       25.48     10.53 o 
  -1  11  15      423.70      421.81     28.02 o 
   0  11  15       70.58       55.55     18.56 o 
   1  11  15      429.91      485.39     40.67 o 
   2  11  15       23.23       40.39     12.86 o 
   3  11  15        0.33        7.64      9.88 o 
   4  11  15      161.16      158.54     14.35 o 
   5  11  15       84.98       95.23     11.21 o 
   6  11  15      132.36      120.78     10.34 o 
   7  11  15       53.86       48.62      8.25 o 
  -6  12  15      140.31      148.28      9.93 o 
  -5  12  15      155.80      164.39     13.09 o 
  -4  12  15       58.55       42.17      8.92 o 
  -3  12  15       74.44       66.15     10.97 o 
  -2  12  15       67.52       63.71     11.22 o 
  -1  12  15       63.70       48.92     10.87 o 
   0  12  15      200.03      170.11     18.70 o 
   1  12  15       66.60       50.98     19.84 o 
   2  12  15       57.52       50.28     11.99 o 
   3  12  15       87.02       70.04     17.94 o 
   4  12  15       52.67       54.26     12.63 o 
   5  12  15      170.83      157.78     12.10 o 
   6  12  15      124.71      138.90     10.52 o 
  -6  13  15       17.59       19.95     10.57 o 
  -5  13  15      125.78      104.59     24.81 o 
  -4  13  15      144.01      157.21     19.72 o 
  -3  13  15       38.45       35.23      9.16 o 
  -2  13  15      132.58      142.33     13.14 o 
  -1  13  15      446.22      435.48     20.67 o 
   0  13  15      342.22      306.01     17.38 o 
   1  13  15      426.93      387.39     22.12 o 
   2  13  15      147.66      146.26     12.25 o 
   3  13  15       32.67       24.04      8.73 o 
   4  13  15      137.81      157.28     11.65 o 
   5  13  15      119.39       97.35      9.20 o 
   6  13  15       15.21       15.29      5.73 o 
  -4  14  15        8.02       -1.72      5.40 o 
  -3  14  15       18.65       14.36      6.80 o 
  -2  14  15      331.86      325.77     15.80 o 
  -1  14  15       69.79       62.66      9.43 o 
   0  14  15      304.47      339.43     19.52 o 
   1  14  15       74.17       84.50     11.61 o 
   2  14  15      366.77      352.75     19.45 o 
   3  14  15       19.81        9.06      9.10 o 
   4  14  15        7.19       15.44      5.98 o 
  -3  15  15      270.16      262.58     17.80 o 
  -2  15  15      228.60      237.33     17.31 o 
  -1  15  15      328.98      335.01     24.84 o 
   0  15  15      155.45      179.03     14.55 o 
   1  15  15      361.71      420.52     20.72 o 
   2  15  15      242.30      244.53     12.33 o 
   3  15  15      270.31      341.98     16.67 o 
   0   0  16     2422.19     2547.51    145.60 o 
   1   0  16     1772.81     1597.76     40.46 o 
   2   0  16      823.66      881.40     28.53 o 
   3   0  16     1567.82     1510.06     49.05 o 
   4   0  16      502.40      532.82     20.31 o 
   5   0  16      187.38      196.56     14.07 o 
   6   0  16       28.25       32.32     10.97 o 
   7   0  16      282.28      282.17     17.24 o 
   8   0  16      191.76      185.76     17.81 o 
   9   0  16        0.82        2.54      9.17 o 
  10   0  16       75.99       70.50      8.09 o 
 -10   1  16      326.66      357.31     29.76 o 
  -9   1  16      166.76      190.32     14.82 o 
  -8   1  16      801.20      918.22     55.31 o 
  -7   1  16       52.27       49.54     10.31 o 
  -6   1  16        5.63       22.71      9.68 o 
  -5   1  16       10.46       16.22      8.85 o 
  -4   1  16      144.15      131.48     11.67 o 
  -3   1  16      214.53      196.21     13.64 o 
  -2   1  16     1593.61     1498.85     32.07 o 
  -1   1  16      483.28      468.47     22.78 o 
   0   1  16     2370.60     2333.19     36.92 o 
   1   1  16      476.55      465.88     17.94 o 
   2   1  16     1645.51     1530.66     50.84 o 
   3   1  16      213.07      201.16     15.78 o 
   4   1  16      145.60      134.27     13.54 o 
   5   1  16        8.34       11.33      7.96 o 
   6   1  16        2.40        9.61      8.31 o 
   7   1  16       50.69       38.94      9.71 o 
   8   1  16      802.09      935.33     33.98 o 
   9   1  16      173.43      175.15     12.02 o 
  10   1  16      307.19      304.16     15.39 o 
 -10   2  16      100.76      134.69     14.85 o 
  -9   2  16       63.38       79.95     11.70 o 
  -8   2  16      135.06      155.71     15.86 o 
  -7   2  16      342.33      394.27     19.81 o 
  -6   2  16     1090.41     1073.05     31.96 o 
  -5   2  16       72.78       55.70     10.74 o 
  -4   2  16      769.77      762.56     26.46 o 
  -3   2  16       13.94       12.37     11.68 o 
  -2   2  16      776.82      807.82     23.93 o 
  -1   2  16      518.65      528.20     23.92 o 
   0   2  16       38.81       42.00     16.82 o 
   1   2  16      488.23      456.90     18.06 o 
   2   2  16      850.29      887.77     29.81 o 
   3   2  16        9.82       11.02      8.87 o 
   4   2  16      741.43      740.52     26.92 o 
   5   2  16       65.81       44.61      9.18 o 
   6   2  16      998.62      940.86     26.76 o 
   7   2  16      328.58      382.63     19.41 o 
   8   2  16      122.28      113.36     15.24 o 
   9   2  16       54.23       53.53     10.64 o 
  10   2  16       99.04      119.60     11.63 o 
  -9   3  16       81.60      104.52     11.96 o 
  -8   3  16      484.66      561.07     25.78 o 
  -7   3  16       71.08       73.55     15.98 o 
  -6   3  16      183.58      211.81     21.48 o 
  -5   3  16      804.75      831.42     24.16 o 
  -4   3  16        3.87        6.93      7.43 o 
  -3   3  16     2259.65     2305.89     41.07 o 
  -2   3  16      355.12      335.47     27.16 o 
  -1   3  16      268.55      242.64     32.53 o 
   0   3  16     4207.27     3885.12     50.55 o 
   1   3  16      248.03      214.76     14.34 o 
   2   3  16      351.99      353.68     22.29 o 
   3   3  16     2188.53     2205.21     53.80 o 
   4   3  16        2.81        9.98     11.27 o 
   5   3  16      771.49      808.91     28.64 o 
   6   3  16      192.96      219.73     14.30 o 
   7   3  16       61.51       42.28      8.77 o 
   8   3  16      490.25      536.21     19.53 o 
   9   3  16       81.66       94.33      8.10 o 
  -9   4  16      356.41      431.59     19.10 o 
  -8   4  16      213.28      290.40     19.00 o 
  -7   4  16       70.50       65.19     11.79 o 
  -6   4  16      958.93      909.31     24.95 o 
  -5   4  16       33.77       22.48      7.85 o 
  -4   4  16      937.77      909.43     28.90 o 
  -3   4  16      365.11      330.45     36.64 o 
  -2   4  16       18.78       33.43     14.26 o 
  -1   4  16     1112.65     1081.73     49.94 o 
   0   4  16     1278.88     1273.50     37.34 o 
   1   4  16     1080.81     1020.61     27.27 o 
   2   4  16       31.60       35.03     11.74 o 
   3   4  16      338.46      302.80     24.38 o 
   4   4  16      959.48      914.08     63.91 o 
   5   4  16       38.41       35.30      9.84 o 
   6   4  16      976.45      951.18     26.49 o 
   7   4  16       67.84       75.68      9.42 o 
   8   4  16      205.14      230.23     12.95 o 
   9   4  16      359.74      402.65     34.04 o 
  -9   5  16       47.84       84.83     40.36 o 
  -8   5  16      132.49      180.29     15.34 o 
  -7   5  16      615.51      620.12     19.82 o 
  -6   5  16       75.41       52.23     10.35 o 
  -5   5  16      421.99      444.50     21.32 o 
  -4   5  16      605.11      609.14     24.11 o 
  -3   5  16      559.19      534.48     45.41 o 
  -2   5  16      484.55      466.54     35.23 o 
  -1   5  16      223.39      205.66     17.35 o 
   0   5  16     3630.76     3588.86     65.16 o 
   1   5  16      240.18      225.04     14.45 o 
   2   5  16      557.79      491.20     26.49 o 
   3   5  16      549.30      502.43     27.56 o 
   4   5  16      629.00      624.04     25.51 o 
   5   5  16      449.46      491.39     22.94 o 
   6   5  16       90.56       93.38     12.46 o 
   7   5  16      632.06      625.37     19.35 o 
   8   5  16      123.51      135.41     11.01 o 
   9   5  16       53.20       61.35     11.42 o 
  -9   6  16      300.46      404.17     16.24 o 
  -8   6  16      278.00      279.31     13.85 o 
  -7   6  16      321.25      279.56     13.86 o 
  -6   6  16       84.85       85.50      9.98 o 
  -5   6  16       95.78       82.33     11.52 o 
  -4   6  16      154.34      146.67     19.88 o 
  -3   6  16      248.37      224.77     31.64 o 
  -2   6  16      562.57      555.57     28.62 o 
  -1   6  16     5633.40     5542.30     88.24 o 
   0   6  16        0.98       -1.50     15.13 o 
   1   6  16     5669.06     5580.33     96.32 o 
   2   6  16      577.93      602.60     29.56 o 
   3   6  16      234.71      218.96     27.04 o 
   4   6  16      152.67      166.06     15.13 o 
   5   6  16      101.68       85.12     12.05 o 
   6   6  16       86.07       80.33      9.18 o 
   7   6  16      322.13      278.68     17.55 o 
   8   6  16      265.38      264.25     12.66 o 
   9   6  16      306.85      307.35     15.90 o 
  -9   7  16      195.51      201.07     10.41 o 
  -8   7  16       80.55       84.18      9.53 o 
  -7   7  16      461.48      487.02     16.56 o 
  -6   7  16        6.29        4.40      7.24 o 
  -5   7  16      713.32      716.29     21.85 o 
  -4   7  16       83.31       85.46     17.04 o 
  -3   7  16       94.81      114.21     27.20 o 
  -2   7  16       97.00       88.80     14.44 o 
  -1   7  16     2944.94     2874.55     65.33 o 
   0   7  16     1533.18     1432.08     46.50 o 
   1   7  16     3012.48     2893.32    173.96 o 
   2   7  16       93.08      121.24     24.29 o 
   3   7  16      120.58      123.47     24.98 o 
   4   7  16       85.04       93.30     17.18 o 
   5   7  16      676.22      707.43     26.03 o 
   6   7  16        4.75       -3.39      9.35 o 
   7   7  16      462.15      485.50     15.95 o 
   8   7  16       91.78       71.73     10.38 o 
  -8   8  16      217.64      246.07     10.88 o 
  -7   8  16       35.76       16.08     12.14 o 
  -6   8  16        6.59       12.97      6.62 o 
  -5   8  16      597.16      682.67     35.20 o 
  -4   8  16       98.47      113.05     27.12 o 
  -3   8  16       88.97      108.00     18.43 o 
  -2   8  16      330.21      278.05     22.61 o 
  -1   8  16       68.27       71.33     13.79 o 
   0   8  16      461.19      401.69     26.13 o 
   1   8  16       61.52       63.82     13.39 o 
   2   8  16      319.86      269.33     33.37 o 
   3   8  16       96.59      127.23     25.30 o 
   4   8  16      133.70      141.11     17.67 o 
   5   8  16      618.94      630.07     27.36 o 
   6   8  16        1.73       -1.88      6.49 o 
   7   8  16       35.21       20.90      6.72 o 
   8   8  16      223.09      222.18     16.07 o 
  -8   9  16       19.22       30.10      4.74 o 
  -7   9  16      176.41      159.42     10.32 o 
  -6   9  16       60.21       72.27      9.58 o 
  -5   9  16      296.66      298.34     24.55 o 
  -4   9  16      371.27      370.51     31.49 o 
  -3   9  16      212.23      220.24     18.97 o 
  -2   9  16       56.55       43.22     12.72 o 
  -1   9  16      914.43      963.32     39.40 o 
   0   9  16        0.84        1.59     11.12 o 
   1   9  16      939.11     1015.01     58.08 o 
   2   9  16       61.49       55.12     20.19 o 
   3   9  16      191.30      230.05     23.24 o 
   4   9  16      358.69      388.46     24.90 o 
   5   9  16      283.86      265.97     14.15 o 
   6   9  16       67.10       79.02      8.34 o 
   7   9  16      158.63      140.56      9.58 o 
   8   9  16       18.79        9.97      5.49 o 
  -7  10  16      276.50      287.14     12.39 o 
  -6  10  16       20.42       10.50      6.81 o 
  -5  10  16        3.42        5.20     12.59 o 
  -4  10  16      400.31      431.01     28.86 o 
  -3  10  16      120.50      119.77     18.35 o 
  -2  10  16       81.40       85.76     12.85 o 
  -1  10  16       18.82       15.00     12.32 o 
   0  10  16       14.20       12.30     10.85 o 
   1  10  16       26.95       20.31     18.40 o 
   2  10  16       90.47       98.13     22.80 o 
   3  10  16      132.87      152.35     17.01 o 
   4  10  16      372.70      352.58     52.55 o 
   5  10  16        3.36        7.05      7.66 o 
   6  10  16       14.96       16.52      7.46 o 
   7  10  16      274.51      228.92     15.28 o 
  -7  11  16       29.73       16.80      6.66 o 
  -6  11  16        3.67        6.75      9.42 o 
  -5  11  16       52.62       46.67     12.80 o 
  -4  11  16       42.58       51.20     14.24 o 
  -3  11  16       15.48       -2.01      9.00 o 
  -2  11  16      116.07      130.78     14.20 o 
  -1  11  16      451.94      490.09     28.99 o 
   0  11  16      180.38      188.93     19.36 o 
   1  11  16      452.97      476.48     41.07 o 
   2  11  16      145.82      162.77     26.70 o 
   3  11  16       17.45       19.11     14.65 o 
   4  11  16       42.37       27.14      8.16 o 
   5  11  16       50.09       64.64      8.77 o 
   6  11  16        3.75       -0.66      7.29 o 
  -6  12  16       65.37       89.77     33.98 o 
  -5  12  16       96.76      101.86     16.12 o 
  -4  12  16       38.77       44.36     18.60 o 
  -3  12  16      415.87      384.90     24.23 o 
  -2  12  16       68.10       77.04     11.24 o 
  -1  12  16      304.49      341.67     19.10 o 
   0  12  16       54.57       63.53     10.76 o 
   1  12  16      290.58      316.55     31.42 o 
   2  12  16       70.90       86.89     20.34 o 
   3  12  16      424.75      414.97     33.72 o 
   4  12  16       35.58       43.73      8.48 o 
   5  12  16       94.15       86.24      8.44 o 
   6  12  16       64.99       39.05     13.66 o 
  -5  13  16       88.42       69.19     10.40 o 
  -4  13  16        4.55        1.30      8.92 o 
  -3  13  16      119.85      139.74     11.33 o 
  -2  13  16      140.27      129.02     12.08 o 
  -1  13  16       17.66       16.65      7.68 o 
   0  13  16       16.01       10.48      8.26 o 
   1  13  16       14.00       26.30      9.61 o 
   2  13  16      157.60      170.42     22.14 o 
   3  13  16      107.88      148.44     15.38 o 
   4  13  16        2.61       -1.33      5.49 o 
   5  13  16       95.26       77.71      9.48 o 
  -4  14  16      475.33      502.47     19.56 o 
  -3  14  16        3.36       12.86      5.53 o 
  -2  14  16      378.07      395.28     15.82 o 
  -1  14  16       69.28       52.31      8.12 o 
   0  14  16      126.88      118.12     12.22 o 
   1  14  16       68.17       66.08     15.21 o 
   2  14  16      381.04      448.26     30.09 o 
   3  14  16        2.24        3.14     15.44 o 
   4  14  16      475.36      499.85     34.05 o 
  -1  15  16      312.11      335.27     20.01 o 
   0  15  16      343.79      398.43     18.30 o 
   1  15  16      300.88      338.75     17.00 o 
   1   0  17       35.44       -2.30     20.86 o 
   2   0  17      186.59      201.84     15.47 o 
   3   0  17      287.51      251.71     16.66 o 
   4   0  17       35.18       37.36      9.14 o 
   5   0  17      338.12      307.35     16.83 o 
   6   0  17       92.06       91.22     12.07 o 
   7   0  17       55.20       53.71     10.03 o 
   8   0  17       13.74       22.57     13.26 o 
   9   0  17        0.57        8.85      8.20 o 
  -9   1  17      147.54      167.37     28.41 o 
  -8   1  17       70.55       72.09     12.27 o 
  -7   1  17      332.86      301.23     19.59 o 
  -6   1  17      484.98      559.44     23.92 o 
  -5   1  17      867.95      824.38     30.14 o 
  -4   1  17      390.95      377.41     17.68 o 
  -3   1  17      354.28      378.42     19.46 o 
  -2   1  17     1057.02     1016.34     37.39 o 
  -1   1  17       75.87       68.99     21.93 o 
   0   1  17       69.23       47.35      7.81 o 
   1   1  17       75.79       66.73      9.75 o 
   2   1  17     1073.96     1027.44     40.64 o 
   3   1  17      359.10      427.98     23.99 o 
   4   1  17      353.94      326.62     16.82 o 
   5   1  17      873.25      836.78     25.52 o 
   6   1  17      534.82      606.86     24.78 o 
   7   1  17      359.39      319.34     17.75 o 
   8   1  17       81.28       47.76     11.48 o 
   9   1  17      164.53      189.76     35.84 o 
  -9   2  17      155.85      165.82     12.76 o 
  -8   2  17       99.53      100.62     11.11 o 
  -7   2  17      170.83      162.85     13.63 o 
  -6   2  17      159.75      168.38     14.49 o 
  -5   2  17       49.17       75.32     11.54 o 
  -4   2  17      899.17      871.36     28.52 o 
  -3   2  17      181.39      179.61     13.85 o 
  -2   2  17      534.91      531.12     23.72 o 
  -1   2  17      702.61      706.71     31.16 o 
   0   2  17     1912.23     1714.02     61.85 o 
   1   2  17      704.48      661.75     22.44 o 
   2   2  17      588.08      560.42     31.19 o 
   3   2  17      187.39      172.37     16.96 o 
   4   2  17      917.99      864.27     29.28 o 
   5   2  17       61.08       58.86     10.11 o 
   6   2  17      149.90      149.93     12.66 o 
   7   2  17      177.75      152.39     13.17 o 
   8   2  17       99.41       90.36     12.72 o 
   9   2  17      159.64      136.05     21.52 o 
  -9   3  17      265.75      286.17     15.04 o 
  -8   3  17      180.91      203.91     15.85 o 
  -7   3  17      159.92      160.68     12.87 o 
  -6   3  17      346.51      372.64     19.28 o 
  -5   3  17      420.25      441.27     21.09 o 
  -4   3  17      220.87      192.91     12.83 o 
  -3   3  17      124.73      116.68     12.26 o 
  -2   3  17      901.26      932.63     57.45 o 
  -1   3  17     2700.62     2655.74     70.52 o 
   0   3  17      902.18      776.22     29.99 o 
   1   3  17     2650.18     2630.67     43.38 o 
   2   3  17      915.17      911.65     34.17 o 
   3   3  17      121.25      105.26     15.72 o 
   4   3  17      215.87      186.05     15.96 o 
   5   3  17      432.93      437.15     22.17 o 
   6   3  17      339.96      372.75     17.32 o 
   7   3  17      144.56      138.67     12.68 o 
   8   3  17      184.03      209.78     16.30 o 
   9   3  17      240.15      207.51     36.98 o 
  -9   4  17      149.73      207.62     28.12 o 
  -8   4  17      157.66      154.54     13.80 o 
  -7   4  17      284.90      282.79     15.53 o 
  -6   4  17       14.34        7.23      7.19 o 
  -5   4  17      221.82      195.29     12.75 o 
  -4   4  17      923.62      910.00     28.73 o 
  -3   4  17      814.16      853.09     55.68 o 
  -2   4  17      830.10      825.54     54.07 o 
  -1   4  17      613.03      682.37     31.25 o 
   0   4  17     1555.02     1609.45     47.14 o 
   1   4  17      596.80      624.91     23.45 o 
   2   4  17      879.49      865.70     34.18 o 
   3   4  17      866.12      889.00     35.15 o 
   4   4  17      924.23      918.55     30.35 o 
   5   4  17      255.10      252.30     17.21 o 
   6   4  17        9.38       13.35      8.44 o 
   7   4  17      267.63      249.48     14.92 o 
   8   4  17      134.28      133.56     13.53 o 
   9   4  17      150.14      173.94     14.45 o 
  -9   5  17      107.84       91.89     14.65 o 
  -8   5  17      342.76      347.91     17.85 o 
  -7   5  17      128.05      153.64     18.47 o 
  -6   5  17      342.37      379.80     18.74 o 
  -5   5  17      599.60      605.04     30.70 o 
  -4   5  17      395.44      384.82     19.72 o 
  -3   5  17      200.66      257.28     33.29 o 
  -2   5  17     1261.73     1268.37     66.39 o 
  -1   5  17      657.15      637.97     30.62 o 
   0   5  17      374.98      319.02     23.22 o 
   1   5  17      676.27      655.04     30.98 o 
   2   5  17     1259.54     1296.03     51.99 o 
   3   5  17      192.05      215.70     19.25 o 
   4   5  17      341.03      326.48     19.63 o 
   5   5  17      591.51      594.63     24.74 o 
   6   5  17      374.19      416.01     17.62 o 
   7   5  17      122.90      142.25     10.76 o 
   8   5  17      344.25      347.45     18.39 o 
  -8   6  17       34.80       38.31      8.43 o 
  -7   6  17      116.34      141.96     10.02 o 
  -6   6  17      162.99      160.93     11.38 o 
  -5   6  17      295.64      293.69     17.04 o 
  -4   6  17      460.03      414.45     51.85 o 
  -3   6  17      770.13      687.13     52.42 o 
  -2   6  17      442.70      395.23     39.73 o 
  -1   6  17      105.21      124.06     17.02 o 
   0   6  17      216.08      203.37     20.08 o 
   1   6  17      103.23      108.07     15.32 o 
   2   6  17      429.64      375.06     37.10 o 
   3   6  17      784.91      750.43     32.92 o 
   4   6  17      454.08      411.89     21.58 o 
   5   6  17      261.69      291.63     18.33 o 
   6   6  17      160.67      154.63     14.46 o 
   7   6  17       92.07      113.43     10.76 o 
   8   6  17       33.88       32.06     15.07 o 
  -8   7  17       65.94       74.33      6.90 o 
  -7   7  17        6.43       10.54      5.54 o 
  -6   7  17      163.33      177.82     11.55 o 
  -5   7  17       64.53       82.22     12.35 o 
  -4   7  17      349.36      385.42     49.56 o 
  -3   7  17      416.44      402.09     42.21 o 
  -2   7  17      258.45      263.36     33.48 o 
  -1   7  17      701.22      664.03     32.69 o 
   0   7  17      641.48      653.32     32.42 o 
   1   7  17      768.50      880.65     53.65 o 
   2   7  17      246.82      260.96     32.31 o 
   3   7  17      438.21      434.71     40.60 o 
   4   7  17      324.10      326.21     24.95 o 
   5   7  17       64.45       61.01      9.80 o 
   6   7  17      148.49      158.71     16.45 o 
   7   7  17        9.07        7.28      8.63 o 
   8   7  17       58.32       79.16     14.76 o 
  -8   8  17      234.06      214.26     10.46 o 
  -7   8  17       62.48       65.21      6.52 o 
  -6   8  17       75.57       99.39     11.21 o 
  -5   8  17       26.92        5.83     12.49 o 
  -4   8  17      249.79      261.97     24.10 o 
  -3   8  17       27.56       20.26     14.18 o 
  -2   8  17       20.03        9.08     15.51 o 
  -1   8  17      762.14      748.93     34.71 o 
   0   8  17       15.24       20.11     11.28 o 
   1   8  17      755.83      752.19     49.88 o 
   2   8  17       10.62      -12.64     17.96 o 
   3   8  17       23.40        6.12     17.59 o 
   4   8  17      244.83      259.49     22.43 o 
   5   8  17       31.34       33.33     10.07 o 
   6   8  17       85.62       93.50     14.10 o 
   7   8  17       63.89       68.42      9.97 o 
  -7   9  17       14.89       19.10     18.14 o 
  -6   9  17      108.38      107.10     14.75 o 
  -5   9  17       74.20       72.30     15.23 o 
  -4   9  17        3.10        2.67     21.74 o 
  -3   9  17      440.10      436.78     52.38 o 
  -2   9  17      504.59      518.38     29.03 o 
  -1   9  17      258.17      237.17     21.48 o 
   0   9  17      682.95      682.14     33.20 o 
   1   9  17      315.87      330.07     35.12 o 
   2   9  17      487.60      513.86     42.68 o 
   3   9  17      474.32      500.40     27.95 o 
   4   9  17        3.79       18.00     12.95 o 
   5   9  17       77.81       96.56     11.40 o 
   6   9  17      101.27      107.29     10.22 o 
   7   9  17        9.03       16.07      8.97 o 
  -7  10  17      126.36      133.32     11.36 o 
  -6  10  17        3.26       14.46      9.41 o 
  -5  10  17      211.82      273.26     21.36 o 
  -4  10  17        4.71       -2.30     12.06 o 
  -3  10  17      155.59      144.35     16.70 o 
  -2  10  17      208.68      220.83     16.80 o 
  -1  10  17      141.37      119.78     16.72 o 
   0  10  17      154.32      135.35     17.38 o 
   1  10  17      152.03      114.01     23.31 o 
   2  10  17      206.84      216.44     29.37 o 
   3  10  17      132.07      122.99     15.17 o 
   4  10  17        3.75       -0.61      9.43 o 
   5  10  17      229.38      243.42     23.23 o 
   6  10  17        2.58        0.03      5.66 o 
  -6  11  17       90.31      104.64     11.89 o 
  -5  11  17      369.63      439.00     36.00 o 
  -4  11  17       19.11       20.94     11.80 o 
  -3  11  17       46.61       36.55      9.03 o 
  -2  11  17      337.20      354.70     19.53 o 
  -1  11  17       65.41       72.50     11.50 o 
   0  11  17      177.49      167.22     17.40 o 
   1  11  17       69.66       75.68     21.50 o 
   2  11  17      369.44      398.79     34.91 o 
   3  11  17       47.00       44.12     16.85 o 
   4  11  17       13.13        7.04     10.08 o 
   5  11  17      371.88      407.20     21.18 o 
   6  11  17       77.84       84.11      9.99 o 
  -5  12  17      149.52      147.54     14.44 o 
  -4  12  17        6.65        9.07      9.54 o 
  -3  12  17      101.59      100.42     10.56 o 
  -2  12  17      178.84      160.43     13.05 o 
  -1  12  17       45.82       38.17      9.05 o 
   0  12  17       39.69       37.68      9.37 o 
   1  12  17       42.38       20.63     15.00 o 
   2  12  17      192.50      185.93     24.20 o 
   3  12  17      109.14      119.51     15.08 o 
   4  12  17        6.58       14.22      9.12 o 
   5  12  17      152.02      181.83     25.33 o 
  -4  13  17      310.56      311.88     17.32 o 
  -3  13  17      318.82      331.70     14.05 o 
  -2  13  17       17.74       30.84      7.69 o 
  -1  13  17      537.88      579.67     24.52 o 
   0  13  17      152.10      142.05     11.52 o 
   1  13  17      570.78      596.15     24.42 o 
   2  13  17       12.43        6.55     11.67 o 
   3  13  17      331.80      397.78     21.12 o 
   4  13  17      306.11      298.21     18.89 o 
  -2  14  17      373.39      347.93     25.51 o 
  -1  14  17      250.16      239.17     23.98 o 
   0  14  17      216.97      213.36     13.52 o 
   1  14  17      251.67      299.51     17.84 o 
   2  14  17      367.23      378.98     18.83 o 
   0   0  18     4264.80     4624.06    121.98 o 
   1   0  18     1573.70     1455.53     30.54 o 
   2   0  18      396.34      401.96     19.65 o 
   3   0  18       39.86       41.56     10.35 o 
   4   0  18       38.32       52.49      9.53 o 
   5   0  18      214.49      226.02     16.41 o 
   6   0  18      112.03      100.26     12.39 o 
   7   0  18        8.51        0.62      8.26 o 
   8   0  18       14.50       29.04      9.83 o 
   9   0  18      162.03      174.91     11.81 o 
  -9   1  18      131.86      115.76     10.19 o 
  -8   1  18        5.80       -0.30      7.39 o 
  -7   1  18      150.64      138.03     12.25 o 
  -6   1  18      295.62      303.81     17.36 o 
  -5   1  18      160.47      179.85     14.74 o 
  -4   1  18      177.71      155.12     13.84 o 
  -3   1  18      460.25      443.29     18.56 o 
  -2   1  18      853.91      836.59     27.01 o 
  -1   1  18      880.48      861.35     36.20 o 
   0   1  18      176.20      148.36     16.85 o 
   1   1  18      902.67      898.66     27.07 o 
   2   1  18      827.47      820.49     42.95 o 
   3   1  18      427.87      409.92     20.96 o 
   4   1  18      183.37      167.26     13.15 o 
   5   1  18      141.66      134.90     12.35 o 
   6   1  18      306.04      341.72     22.50 o 
   7   1  18      137.58      122.31     12.03 o 
   8   1  18        5.73        8.81     19.81 o 
   9   1  18      142.28      124.33     15.80 o 
  -9   2  18      128.82      155.45     19.51 o 
  -8   2  18       32.46       33.25      9.34 o 
  -7   2  18      403.39      388.11     17.64 o 
  -6   2  18      500.66      497.79     21.37 o 
  -5   2  18      227.32      242.24     16.43 o 
  -4   2  18      910.93      867.00     28.29 o 
  -3   2  18      735.79      742.19     25.98 o 
  -2   2  18       77.83       73.12     21.90 o 
  -1   2  18     1603.23     1494.97     71.74 o 
   0   2  18        9.87       12.21     10.20 o 
   1   2  18     1593.64     1547.09     47.40 o 
   2   2  18       98.89       82.74     13.13 o 
   3   2  18      720.11      715.18     35.92 o 
   4   2  18     1006.14      966.86     27.44 o 
   5   2  18      241.43      263.58     15.65 o 
   6   2  18      547.85      554.35     20.26 o 
   7   2  18      401.46      380.41     18.01 o 
   8   2  18       38.30       29.68      8.65 o 
   9   2  18      142.63      146.97     23.46 o 
  -9   3  18      116.25      141.06      9.94 o 
  -8   3  18      135.08      157.54     13.17 o 
  -7   3  18      607.53      590.60     20.52 o 
  -6   3  18      192.52      186.21     14.10 o 
  -5   3  18      461.43      470.84     20.88 o 
  -4   3  18       31.45       20.33      7.75 o 
  -3   3  18       46.38       55.46     11.53 o 
  -2   3  18      123.79      115.96     25.35 o 
  -1   3  18      978.64      999.99     59.17 o 
   0   3  18       11.45       11.74      9.81 o 
   1   3  18     1013.17     1042.29     29.79 o 
   2   3  18      114.16      118.68     14.51 o 
   3   3  18       61.26       58.66     13.61 o 
   4   3  18       31.64       18.19      9.78 o 
   5   3  18      435.00      485.29     19.80 o 
   6   3  18      192.74      178.19     14.18 o 
   7   3  18      634.21      626.28     21.55 o 
   8   3  18      139.66      176.28     14.34 o 
   9   3  18      114.51      119.45     10.15 o 
  -8   4  18      264.49      317.20     16.26 o 
  -7   4  18      239.01      261.44     12.36 o 
  -6   4  18       44.20       44.67      9.07 o 
  -5   4  18      104.50      117.46     17.14 o 
  -4   4  18      895.21      920.22     28.33 o 
  -3   4  18      330.32      338.92     37.53 o 
  -2   4  18     3924.46     3788.51    113.91 o 
  -1   4  18      246.42      262.99     20.55 o 
   0   4  18      262.08      236.80     20.02 o 
   1   4  18      215.05      213.90     19.59 o 
   2   4  18     3882.35     3695.23    104.33 o 
   3   4  18      353.35      348.02     23.31 o 
   4   4  18      913.55      921.16     30.48 o 
   5   4  18      100.66      128.09     12.14 o 
   6   4  18       47.76       38.96      8.71 o 
   7   4  18      242.33      263.39     20.29 o 
   8   4  18      272.98      339.91     17.78 o 
  -8   5  18       12.19       21.82      7.13 o 
  -7   5  18      103.82      115.91     10.17 o 
  -6   5  18      103.97      107.15     11.02 o 
  -5   5  18      834.80      833.99     26.37 o 
  -4   5  18       60.81       65.91     17.24 o 
  -3   5  18      719.46      820.90     55.75 o 
  -2   5  18      293.24      291.32     35.54 o 
  -1   5  18      872.28      883.94     35.73 o 
   0   5  18       13.82       30.15     11.92 o 
   1   5  18      876.00      813.88     47.15 o 
   2   5  18      327.69      325.77     35.27 o 
   3   5  18      689.37      740.57     32.35 o 
   4   5  18       67.12       68.81     11.85 o 
   5   5  18      819.39      830.21     28.31 o 
   6   5  18      111.96      114.46     10.33 o 
   7   5  18       96.84       79.26      9.26 o 
   8   5  18       21.97       37.31      6.80 o 
  -8   6  18      283.61      284.23     12.91 o 
  -7   6  18       60.43       37.12      6.12 o 
  -6   6  18      191.29      187.01     11.08 o 
  -5   6  18      402.94      420.49     18.76 o 
  -4   6  18      505.43      486.87     29.98 o 
  -3   6  18      560.59      609.35     48.85 o 
  -2   6  18      335.99      322.98     37.14 o 
  -1   6  18      797.07      785.52     34.76 o 
   0   6  18      502.32      503.44     28.60 o 
   1   6  18      892.76      817.55     50.97 o 
   2   6  18      337.96      354.41     36.41 o 
   3   6  18      571.53      594.23     45.55 o 
   4   6  18      518.78      495.80     28.63 o 
   5   6  18      400.07      443.21     28.99 o 
   6   6  18      179.34      185.43     11.78 o 
   7   6  18       51.30       36.56     16.00 o 
   8   6  18      263.94      287.52     22.26 o 
  -8   7  18       76.04       54.46      9.61 o 
  -7   7  18      292.81      260.23     10.23 o 
  -6   7  18       89.43       90.67      8.10 o 
  -5   7  18      413.49      443.54     20.17 o 
  -4   7  18      389.98      423.75     28.02 o 
  -3   7  18       98.79      101.78     18.19 o 
  -2   7  18      380.34      391.84     24.96 o 
  -1   7  18      170.04      174.09     18.94 o 
   0   7  18     4338.32     4209.88     77.75 o 
   1   7  18      169.89      162.56     25.43 o 
   2   7  18      339.43      359.32     35.68 o 
   3   7  18       82.81       81.00     21.43 o 
   4   7  18      374.81      406.87     30.84 o 
   5   7  18      372.57      430.97     25.31 o 
   6   7  18       99.70       97.30     10.58 o 
   7   7  18      268.38      262.90     23.46 o 
  -7   8  18       57.91       55.18      9.72 o 
  -6   8  18      113.63      128.10     14.60 o 
  -5   8  18      110.50      118.32     16.84 o 
  -4   8  18      317.69      347.85     25.63 o 
  -3   8  18      378.85      393.11     27.92 o 
  -2   8  18      813.38      814.35     34.44 o 
  -1   8  18      170.87      151.52     17.23 o 
   0   8  18      423.76      479.80     27.82 o 
   1   8  18      169.16      142.17     25.69 o 
   2   8  18      755.88      792.01     50.43 o 
   3   8  18      390.08      410.36     25.98 o 
   4   8  18      275.96      330.29     23.06 o 
   5   8  18      104.61      109.36     13.81 o 
   6   8  18      104.50       72.57     10.95 o 
   7   8  18       53.19       54.78     12.03 o 
  -7   9  18       58.73       62.00     13.63 o 
  -6   9  18      116.85      125.41     13.81 o 
  -5   9  18        9.76       15.04     12.96 o 
  -4   9  18      462.17      539.33     29.76 o 
  -3   9  18       84.35       70.32     15.28 o 
  -2   9  18      319.02      256.19     18.81 o 
  -1   9  18       73.19       67.51     13.92 o 
   0   9  18        2.62        8.43     10.59 o 
   1   9  18       71.00       78.41     22.40 o 
   2   9  18      333.42      316.72     34.37 o 
   3   9  18       86.61       84.64     14.19 o 
   4   9  18      459.94      511.40     25.62 o 
   5   9  18        9.61       11.38     10.84 o 
   6   9  18      109.88      111.90     10.79 o 
  -6  10  18       60.04       49.82     10.08 o 
  -5  10  18      144.32      111.76     14.60 o 
  -4  10  18       51.49       70.20     14.00 o 
  -3  10  18      123.78      155.18     18.76 o 
  -2  10  18      576.97      619.64     29.02 o 
  -1  10  18        6.59       14.01      9.89 o 
   0  10  18      246.37      235.49     29.98 o 
   1  10  18        2.47       -8.34     15.74 o 
   2  10  18      616.38      617.05     28.18 o 
   3  10  18      110.46      130.17     14.83 o 
   4  10  18       65.43       81.16     10.28 o 
   5  10  18      155.25      125.97     13.59 o 
   6  10  18       61.96       34.47      7.93 o 
  -5  11  18       33.29       15.94      8.67 o 
  -4  11  18      340.83      348.55     21.51 o 
  -3  11  18       22.04       35.29     12.40 o 
  -2  11  18      297.32      282.12     16.11 o 
  -1  11  18       20.95       19.74      9.68 o 
   0  11  18      240.16      245.00     18.58 o 
   1  11  18       24.10       24.90     14.29 o 
   2  11  18      315.96      325.87     30.34 o 
   3  11  18       23.85       24.68     14.27 o 
   4  11  18      345.65      360.27     20.94 o 
   5  11  18       31.28       20.55     11.57 o 
  -4  12  18       57.18       59.92     10.85 o 
  -3  12  18       28.46       41.00     13.95 o 
  -2  12  18       16.34        5.13      6.80 o 
  -1  12  18      111.04      100.36     10.35 o 
   0  12  18       12.47       10.94      7.19 o 
   1  12  18      105.01      103.14     12.72 o 
   2  12  18       21.49       34.12     14.29 o 
   3  12  18       28.58       50.54     11.41 o 
   4  12  18       65.55       49.03     12.41 o 
  -3  13  18      399.75      429.16     18.88 o 
  -2  13  18      224.39      252.18     14.42 o 
  -1  13  18       51.66       54.49      7.62 o 
   0  13  18      353.35      378.34     18.23 o 
   1  13  18       57.57       72.80     10.18 o 
   2  13  18      247.52      281.89     12.97 o 
   3  13  18      432.38      472.00     20.00 o 
   1   0  19      334.67      301.74     14.81 o 
   2   0  19      108.89       91.93     12.40 o 
   3   0  19     1379.38     1427.36     31.74 o 
   4   0  19      522.41      572.84     25.41 o 
   5   0  19      180.13      172.95     14.63 o 
   6   0  19       87.19       64.61     10.21 o 
   7   0  19       68.40       38.31      8.21 o 
   8   0  19       19.19       27.24      7.92 o 
  -8   1  19        8.18        6.17      9.59 o 
  -7   1  19       25.66       34.80      8.73 o 
  -6   1  19       29.38       21.65      8.42 o 
  -5   1  19      368.66      401.08     19.73 o 
  -4   1  19      122.13      130.19     13.53 o 
  -3   1  19      953.27      918.41     28.90 o 
  -2   1  19      201.54      199.19     14.47 o 
  -1   1  19      584.21      575.96     24.69 o 
   0   1  19        1.01        7.44     11.86 o 
   1   1  19      623.16      590.37     20.25 o 
   2   1  19      224.02      223.10     15.75 o 
   3   1  19      919.94      856.22     28.69 o 
   4   1  19      151.28      169.71     13.25 o 
   5   1  19      346.97      368.93     19.31 o 
   6   1  19       38.01       30.35      9.22 o 
   7   1  19       29.10       30.38      8.40 o 
   8   1  19        6.82       -7.71      7.71 o 
  -8   2  19       72.98       95.35     13.49 o 
  -7   2  19      169.18      167.56     11.75 o 
  -6   2  19       32.41       43.91      9.12 o 
  -5   2  19      125.71      114.72     12.41 o 
  -4   2  19      399.15      413.40     19.84 o 
  -3   2  19      644.04      645.46     24.04 o 
  -2   2  19       29.46       32.49     20.05 o 
  -1   2  19      613.09      625.57     47.81 o 
   0   2  19     1289.40     1274.66     47.64 o 
   1   2  19      604.35      594.26     22.53 o 
   2   2  19       36.27       43.91     10.82 o 
   3   2  19      608.83      598.19     24.75 o 
   4   2  19      417.56      424.42     18.77 o 
   5   2  19      125.62      108.73     11.46 o 
   6   2  19       28.45       28.10      8.59 o 
   7   2  19      172.79      199.89     12.76 o 
   8   2  19       75.68      110.80     11.33 o 
  -8   3  19       58.04       67.86      8.97 o 
  -7   3  19      105.38      101.20      9.55 o 
  -6   3  19      753.89      742.45     23.34 o 
  -5   3  19      389.37      369.23     18.17 o 
  -4   3  19      371.05      389.13     22.19 o 
  -3   3  19      913.88      844.49     36.38 o 
  -2   3  19      584.10      563.98     46.41 o 
  -1   3  19      388.78      383.84     38.25 o 
   0   3  19      149.53      130.47     16.91 o 
   1   3  19      390.17      365.80     23.69 o 
   2   3  19      606.84      578.05     28.15 o 
   3   3  19      951.91      884.99     38.37 o 
   4   3  19      360.29      375.23     18.12 o 
   5   3  19      384.80      385.38     17.56 o 
   6   3  19      785.00      807.19     25.97 o 
   7   3  19      118.28      119.64     11.24 o 
   8   3  19       62.75       82.35      9.83 o 
  -8   4  19      388.43      440.61     16.37 o 
  -7   4  19       63.28       54.91      9.23 o 
  -6   4  19      104.03       89.84     12.13 o 
  -5   4  19     1119.32     1078.69     28.30 o 
  -4   4  19        3.20       14.27      8.30 o 
  -3   4  19        4.77       24.06     19.16 o 
  -2   4  19      675.26      773.92     53.50 o 
  -1   4  19      785.61      810.21     53.48 o 
   0   4  19       56.38       66.43     13.71 o 
   1   4  19      752.69      725.65     32.59 o 
   2   4  19      732.84      747.99     31.91 o 
   3   4  19        9.35       14.84     10.64 o 
   4   4  19        2.28        3.75      9.41 o 
   5   4  19     1078.00     1080.29     27.32 o 
   6   4  19       87.24       70.42      9.10 o 
   7   4  19       69.60       42.95      7.68 o 
   8   4  19      395.15      449.79     17.79 o 
  -8   5  19      167.89      212.99     10.74 o 
  -7   5  19      140.75      164.10     10.30 o 
  -6   5  19      814.88      873.83     20.33 o 
  -5   5  19       60.04       69.27      9.32 o 
  -4   5  19      849.12      833.74     39.01 o 
  -3   5  19      224.70      222.73     21.55 o 
  -2   5  19       55.06       75.07     23.10 o 
  -1   5  19      836.56      817.79     34.32 o 
   0   5  19     2442.94     2505.77     59.60 o 
   1   5  19      856.08      875.65     50.90 o 
   2   5  19       72.07       65.54     20.12 o 
   3   5  19      229.50      216.46     19.04 o 
   4   5  19      847.40      833.23     28.02 o 
   5   5  19       59.05       59.70      8.95 o 
   6   5  19      781.00      838.33     23.38 o 
   7   5  19      160.18      167.96     10.80 o 
   8   5  19      151.94      199.44     19.03 o 
  -7   6  19      213.44      237.19     10.71 o 
  -6   6  19      210.46      204.79     10.33 o 
  -5   6  19      165.38      154.05     17.43 o 
  -4   6  19      503.90      518.57     29.34 o 
  -3   6  19      560.77      549.97     48.58 o 
  -2   6  19     1034.51     1053.86     61.21 o 
  -1   6  19      219.95      219.99     19.69 o 
   0   6  19        7.17       10.84     12.52 o 
   1   6  19      229.06      207.60     27.66 o 
   2   6  19     1068.96     1037.33     57.27 o 
   3   6  19      503.78      541.70     43.35 o 
   4   6  19      515.13      524.98     29.03 o 
   5   6  19      204.22      207.73     19.48 o 
   6   6  19      191.79      206.25     13.47 o 
   7   6  19      185.97      223.26     22.14 o 
  -7   7  19       14.16       11.46      5.32 o 
  -6   7  19       12.76        6.35      6.50 o 
  -5   7  19      152.86      131.65     16.39 o 
  -4   7  19        4.41        9.75     15.23 o 
  -3   7  19      127.29      117.83     17.67 o 
  -2   7  19      209.35      201.69     30.54 o 
  -1   7  19      855.97      818.20     34.28 o 
   0   7  19       16.96       10.20     11.64 o 
   1   7  19      836.65      817.22     49.30 o 
   2   7  19      184.92      190.30     27.69 o 
   3   7  19      134.05      112.03     16.60 o 
   4   7  19        9.47        3.27     11.54 o 
   5   7  19      151.79      152.44     16.24 o 
   6   7  19       19.23       12.32      8.95 o 
   7   7  19        9.40       15.81     10.70 o 
  -6   8  19       11.14       -0.40      8.45 o 
  -5   8  19      133.89      146.97     19.47 o 
  -4   8  19      810.54      860.75     35.18 o 
  -3   8  19      158.04      170.21     18.98 o 
  -2   8  19     1664.88     1672.09    122.18 o 
  -1   8  19      341.70      339.23     22.82 o 
   0   8  19      289.65      315.53     44.41 o 
   1   8  19      325.34      344.47     33.13 o 
   2   8  19     1721.49     1823.17     71.88 o 
   3   8  19      166.10      166.48     17.86 o 
   4   8  19      786.14      782.80     31.45 o 
   5   8  19      133.12      128.33     12.12 o 
   6   8  19       12.83        8.83      6.06 o 
  -6   9  19      177.46      161.42     13.46 o 
  -5   9  19       62.67       68.16     12.26 o 
  -4   9  19      459.85      537.60     37.06 o 
  -3   9  19       91.42       81.32     15.43 o 
  -2   9  19       73.21       65.76     10.19 o 
  -1   9  19      430.42      455.95     25.25 o 
   0   9  19       19.01       18.99     10.28 o 
   1   9  19      419.10      467.79     36.56 o 
   2   9  19       70.87       67.01     18.89 o 
   3   9  19       92.57       83.59     13.02 o 
   4   9  19      463.93      479.67     19.72 o 
   5   9  19       65.65       73.40      8.72 o 
   6   9  19      175.45      140.64     16.01 o 
  -5  10  19       64.01       68.53     10.96 o 
  -4  10  19      185.76      205.67     17.71 o 
  -3  10  19       39.55       51.56     12.68 o 
  -2  10  19       66.85       62.37     10.47 o 
  -1  10  19      128.98      133.24     12.54 o 
   0  10  19      196.63      180.88     16.26 o 
   1  10  19      130.74      155.17     22.98 o 
   2  10  19       59.27       52.88     11.15 o 
   3  10  19       38.92       48.04     14.58 o 
   4  10  19      171.33      162.79     11.56 o 
   5  10  19       77.82       82.86      8.19 o 
  -4  11  19      219.34      256.71     17.09 o 
  -3  11  19       96.98       95.98     13.32 o 
  -2  11  19      496.22      498.20     18.52 o 
  -1  11  19        4.11       10.36      7.11 o 
   0  11  19      148.04      137.60     16.00 o 
   1  11  19        5.69       19.39     13.23 o 
   2  11  19      528.90      639.62     36.97 o 
   3  11  19       84.86      100.16     13.09 o 
   4  11  19      229.30      246.95     16.44 o 
  -3  12  19       90.61       92.25     11.04 o 
  -2  12  19       42.17       36.27      6.70 o 
  -1  12  19      120.51      123.87     14.23 o 
   0  12  19       59.52       74.89     14.75 o 
   1  12  19      109.74      130.53     12.68 o 
   2  12  19       42.56       44.43      9.04 o 
   3  12  19       88.57      100.64      8.60 o 
  -1  13  19      171.58      180.27     16.32 o 
   0  13  19      106.67      121.76     10.24 o 
   1  13  19      179.96      174.49     11.16 o 
   0   0  20      779.99      878.25     54.34 o 
   1   0  20     1809.06     1822.80     72.25 o 
   2   0  20      720.15      697.97     24.61 o 
   3   0  20        1.45        2.73      7.67 o 
   4   0  20       99.72       90.62     11.54 o 
   5   0  20      219.91      203.21     14.76 o 
   6   0  20       30.73       19.52      7.86 o 
   7   0  20      140.23      140.30     10.42 o 
   8   0  20       35.24      128.27     50.56 o 
  -8   1  20       14.77        2.20      6.13 o 
  -7   1  20       52.74       60.10      7.89 o 
  -6   1  20        1.50        1.60      8.90 o 
  -5   1  20      278.33      253.88     16.14 o 
  -4   1  20       61.29       48.99      9.75 o 
  -3   1  20      223.94      214.69     15.28 o 
  -2   1  20     1130.03     1193.94     36.96 o 
  -1   1  20      874.91      939.53     39.34 o 
   0   1  20      473.38      519.86     30.38 o 
   1   1  20      901.22      943.74     30.48 o 
   2   1  20     1076.06     1126.95     31.63 o 
   3   1  20      247.16      277.47     15.36 o 
   4   1  20       54.96       47.15      9.03 o 
   5   1  20      296.57      263.93     16.24 o 
   6   1  20        2.01        3.49      7.49 o 
   7   1  20       59.99       70.30      8.22 o 
   8   1  20       17.36       19.89      7.16 o 
  -8   2  20        4.91       13.90      6.15 o 
  -7   2  20      220.36      222.91     12.09 o 
  -6   2  20      109.69      120.40     10.85 o 
  -5   2  20      484.96      418.87     18.38 o 
  -4   2  20      476.53      459.25     20.04 o 
  -3   2  20       10.37        6.90      7.91 o 
  -2   2  20      844.33      876.54     36.71 o 
  -1   2  20      101.63      129.01     16.88 o 
   0   2  20      547.84      607.97     24.87 o 
   1   2  20      104.61      110.69     12.36 o 
   2   2  20      816.56      790.43     27.32 o 
   3   2  20       12.74       20.67      8.14 o 
   4   2  20      441.50      447.63     18.57 o 
   5   2  20      445.54      401.85     19.34 o 
   6   2  20      106.43      118.05     11.09 o 
   7   2  20      209.16      217.32     11.89 o 
   8   2  20        5.55        9.44      5.14 o 
  -7   3  20      124.99      110.48      8.99 o 
  -6   3  20      394.55      387.60     20.07 o 
  -5   3  20      213.44      204.00     17.70 o 
  -4   3  20     1222.40     1152.33     28.84 o 
  -3   3  20      181.86      185.82     24.38 o 
  -2   3  20       84.99       92.90     25.54 o 
  -1   3  20      832.52      840.47     54.35 o 
   0   3  20      106.48      149.71     16.64 o 
   1   3  20      800.20      739.61     45.44 o 
   2   3  20       65.85       75.60     19.62 o 
   3   3  20      195.78      186.28     15.38 o 
   4   3  20     1153.61     1145.99     28.41 o 
   5   3  20      212.13      204.32     12.98 o 
   6   3  20      357.17      383.29     18.25 o 
   7   3  20      110.51      102.55      8.84 o 
  -7   4  20       58.27       71.98      8.75 o 
  -6   4  20      271.80      307.01     16.74 o 
  -5   4  20      120.25      100.05     11.61 o 
  -4   4  20      651.78      664.04     30.87 o 
  -3   4  20     1366.98     1373.69     45.32 o 
  -2   4  20        5.79       22.54     19.09 o 
  -1   4  20       81.28       53.77     20.13 o 
   0   4  20     1461.45     1504.75     45.08 o 
   1   4  20       96.95      113.81     23.02 o 
   2   4  20        2.36        4.71     15.17 o 
   3   4  20     1405.53     1358.89     63.78 o 
   4   4  20      614.27      653.40     21.77 o 
   5   4  20      141.84      125.42     10.83 o 
   6   4  20      293.29      321.61     16.29 o 
   7   4  20       45.86       53.30      6.94 o 
  -7   5  20       64.93       58.55      7.61 o 
  -6   5  20      376.12      386.06     14.76 o 
  -5   5  20      805.17      782.63     30.66 o 
  -4   5  20      704.18      668.86     63.82 o 
  -3   5  20      707.73      717.23     55.17 o 
  -2   5  20      157.45      139.24     27.02 o 
  -1   5  20      612.87      643.96     46.77 o 
   0   5  20      520.30      519.60     27.53 o 
   1   5  20      594.40      577.31     40.44 o 
   2   5  20      180.88      192.31     26.61 o 
   3   5  20      757.56      804.25     49.21 o 
   4   5  20      740.30      738.24     33.23 o 
   5   5  20      818.11      815.87     27.43 o 
   6   5  20      358.55      343.64     25.34 o 
   7   5  20       77.95       68.51     14.84 o 
  -7   6  20        1.05        1.02      5.67 o 
  -6   6  20       27.36       17.68      6.80 o 
  -5   6  20      146.03      120.14     11.32 o 
  -4   6  20      420.52      394.66     24.65 o 
  -3   6  20      108.37      104.72     16.03 o 
  -2   6  20      223.66      250.05     31.17 o 
  -1   6  20     1081.21     1038.36     47.42 o 
   0   6  20     1106.32     1199.88     57.44 o 
   1   6  20     1129.75     1214.81     57.33 o 
   2   6  20      216.81      227.18     28.58 o 
   3   6  20       99.75       83.39     14.76 o 
   4   6  20      423.40      427.30     25.40 o 
   5   6  20      152.61      148.55     12.63 o 
   6   6  20       21.73       17.70      7.02 o 
   7   6  20        2.44       60.87     13.08 o 
  -6   7  20      264.79      280.87     16.25 o 
  -5   7  20      163.52      171.63     23.66 o 
  -4   7  20      572.50      624.21     29.31 o 
  -3   7  20       35.55       29.32     22.41 o 
  -2   7  20      816.11      803.73     51.41 o 
  -1   7  20        7.59       10.48      9.39 o 
   0   7  20      445.61      377.21     23.27 o 
   1   7  20       11.03       -4.89     14.10 o 
   2   7  20      866.96      843.40     48.48 o 
   3   7  20       45.27       41.17     12.39 o 
   4   7  20      591.62      570.64     30.20 o 
   5   7  20      177.05      166.29     12.27 o 
   6   7  20      260.18      259.79     12.17 o 
  -6   8  20      153.62      147.64     14.47 o 
  -5   8  20       87.43       75.27     11.86 o 
  -4   8  20      188.92      222.86     18.70 o 
  -3   8  20      117.71       78.29     14.61 o 
  -2   8  20      577.26      590.95     30.07 o 
  -1   8  20      503.59      479.20     24.63 o 
   0   8  20      964.08      967.90     34.61 o 
   1   8  20      479.88      463.93     35.78 o 
   2   8  20      572.75      583.97     39.57 o 
   3   8  20      114.39      111.55     14.67 o 
   4   8  20      196.96      168.20     15.25 o 
   5   8  20       76.59       77.68      9.77 o 
   6   8  20      167.83      143.26     14.57 o 
  -5   9  20       48.32       44.39      9.40 o 
  -4   9  20        2.37        5.28      9.39 o 
  -3   9  20      179.86      156.24     16.84 o 
  -2   9  20       57.57       76.05     14.44 o 
  -1   9  20      154.68      163.11     16.10 o 
   0   9  20      553.17      598.25     50.88 o 
   1   9  20      157.44      184.46     23.72 o 
   2   9  20       46.61       59.95     14.04 o 
   3   9  20      168.86      135.66     13.99 o 
   4   9  20        0.97       -2.20      6.54 o 
   5   9  20       52.71       41.91      7.66 o 
  -4  10  20       96.62      109.73     12.31 o 
  -3  10  20       95.64       91.39     24.73 o 
  -2  10  20       85.19       95.57     13.29 o 
  -1  10  20       94.55       90.48     13.20 o 
   0  10  20      113.40      117.97     17.62 o 
   1  10  20      105.40      102.30     12.16 o 
   2  10  20       88.28       82.30     11.16 o 
   3  10  20       92.66       95.21      9.47 o 
   4  10  20       91.57       78.19     21.07 o 
  -3  11  20        2.59        0.28      8.51 o 
  -2  11  20       81.22       75.43     11.28 o 
  -1  11  20       54.16       45.14      7.21 o 
   0  11  20      217.61      223.25     11.71 o 
   1  11  20       39.85       53.89      9.77 o 
   2  11  20       83.23       92.27     15.18 o 
   3  11  20        2.66        2.11      7.28 o 
  -1  12  20       56.67       57.73      8.66 o 
   0  12  20       14.86        8.85      6.43 o 
   1  12  20       69.14       81.83      9.33 o 
   1   0  21      282.23      260.45     21.61 o 
   2   0  21      861.79      788.81     50.53 o 
   3   0  21      421.01      397.74     18.94 o 
   4   0  21      573.81      567.60     21.80 o 
   5   0  21      102.74       89.64     10.39 o 
   6   0  21       35.76       53.96      8.53 o 
   7   0  21       26.58       22.15      5.63 o 
  -7   1  21       42.83       44.70      6.30 o 
  -6   1  21      304.70      344.76     14.83 o 
  -5   1  21       20.74       26.57      8.20 o 
  -4   1  21       72.32       69.16      9.97 o 
  -3   1  21       22.49       20.90     10.93 o 
  -2   1  21      323.21      325.37     34.53 o 
  -1   1  21     1142.45     1186.14     42.62 o 
   0   1  21     1522.69     1572.00     50.20 o 
   1   1  21     1113.60     1089.57     48.63 o 
   2   1  21      309.11      318.24     24.32 o 
   3   1  21       21.13       14.76      7.60 o 
   4   1  21       66.55       70.46     11.35 o 
   5   1  21       18.46       24.51     10.98 o 
   6   1  21      301.03      308.65     14.55 o 
   7   1  21       51.89       44.26      6.54 o 
  -7   2  21       44.76       41.60      5.99 o 
  -6   2  21       77.02       78.73      8.87 o 
  -5   2  21       62.38       58.37      8.43 o 
  -4   2  21      243.84      277.12     14.70 o 
  -3   2  21       96.18       80.07     17.67 o 
  -2   2  21       70.25       57.07     13.34 o 
  -1   2  21       76.09       73.53     16.25 o 
   0   2  21        0.25       20.42     11.73 o 
   1   2  21      100.28      110.56     15.80 o 
   2   2  21       83.60       69.24     14.40 o 
   3   2  21      108.81      102.60     10.44 o 
   4   2  21      232.39      269.50     14.18 o 
   5   2  21       56.00       36.18      8.63 o 
   6   2  21       82.05       86.17      9.35 o 
   7   2  21       33.86       29.85      5.96 o 
  -7   3  21       20.32       18.77      4.98 o 
  -6   3  21       40.67       27.76      7.33 o 
  -5   3  21       97.58      101.63     11.04 o 
  -4   3  21       70.18      118.68     23.64 o 
  -3   3  21        1.50        2.52     16.90 o 
  -2   3  21      367.34      381.54     38.05 o 
  -1   3  21      109.81      142.29     22.61 o 
   0   3  21     3946.35     4266.03    126.01 o 
   1   3  21       97.07       89.13     17.13 o 
   2   3  21      322.68      355.19     24.70 o 
   3   3  21        1.08        2.92      9.61 o 
   4   3  21       63.13       73.02      9.56 o 
   5   3  21       97.02      100.03     10.71 o 
   6   3  21       41.87       29.48      7.19 o 
   7   3  21       17.06        9.19      8.74 o 
  -7   4  21      202.54      192.31      8.35 o 
  -6   4  21      304.76      322.89     13.88 o 
  -5   4  21      102.61      108.30     20.75 o 
  -4   4  21      162.31      161.18     26.47 o 
  -3   4  21     1076.04     1027.85     37.09 o 
  -2   4  21      163.99      176.96     27.47 o 
  -1   4  21      696.15      654.52     47.29 o 
   0   4  21      171.33      147.63     15.56 o 
   1   4  21      725.43      697.31     42.02 o 
   2   4  21      168.24      182.45     24.54 o 
   3   4  21     1117.13     1079.87     32.63 o 
   4   4  21      139.15      147.82     14.13 o 
   5   4  21       95.35       96.69     11.40 o 
   6   4  21      328.58      383.00     19.49 o 
   7   4  21      180.12      185.02     18.43 o 
  -6   5  21      214.99      223.39     14.45 o 
  -5   5  21      341.00      378.46     19.76 o 
  -4   5  21       41.91       29.63     12.36 o 
  -3   5  21      678.27      709.71     31.82 o 
  -2   5  21      154.08      149.53     25.06 o 
  -1   5  21      106.34      104.52     22.28 o 
   0   5  21       17.74        6.00     12.43 o 
   1   5  21       93.97       69.03     16.71 o 
   2   5  21      139.62      135.94     21.05 o 
   3   5  21      653.54      670.06     30.72 o 
   4   5  21       43.41       30.95      9.22 o 
   5   5  21      341.51      382.75     21.78 o 
   6   5  21      226.43      245.63     23.65 o 
  -6   6  21       57.02       67.58     14.21 o 
  -5   6  21       26.47       15.40      8.67 o 
  -4   6  21      135.42      132.74     15.14 o 
  -3   6  21       41.47       44.78     12.39 o 
  -2   6  21        9.69       28.49     16.91 o 
  -1   6  21      756.22      800.27     48.47 o 
   0   6  21      210.03      208.79     16.79 o 
   1   6  21      760.00      779.82     44.08 o 
   2   6  21        7.98        7.34     14.31 o 
   3   6  21       48.34       32.00     11.81 o 
   4   6  21      141.11      162.54     13.35 o 
   5   6  21       30.90       33.22      7.84 o 
   6   6  21       55.89       45.71      8.09 o 
  -5   7  21      236.51      240.69     15.79 o 
  -4   7  21       47.95       43.59     10.73 o 
  -3   7  21      245.65      231.55     19.13 o 
  -2   7  21      218.23      245.96     20.15 o 
  -1   7  21      277.86      293.43     24.94 o 
   0   7  21      540.77      517.13     24.57 o 
   1   7  21      274.68      281.40     27.06 o 
   2   7  21      213.05      214.50     25.10 o 
   3   7  21      232.39      223.88     17.86 o 
   4   7  21       54.73       51.33      9.06 o 
   5   7  21      238.88      234.64     12.41 o 
  -5   8  21      127.28       93.48     20.99 o 
  -4   8  21       81.61      104.07     12.89 o 
  -3   8  21       95.29      103.36     13.81 o 
  -2   8  21      251.79      251.90     37.15 o 
  -1   8  21       54.13       63.16     10.99 o 
   0   8  21      578.16      620.70     25.61 o 
   1   8  21       72.06       66.07     16.28 o 
   2   8  21      263.62      263.80     18.06 o 
   3   8  21       87.42       90.49     12.10 o 
   4   8  21       89.58       99.87      9.61 o 
   5   8  21      131.57      105.08     10.41 o 
  -4   9  21      171.80      164.34     13.36 o 
  -3   9  21       20.90       15.42      8.88 o 
  -2   9  21      166.15      161.15     15.61 o 
  -1   9  21       35.81       37.84      7.48 o 
   0   9  21        0.54       -0.33     10.18 o 
   1   9  21       41.68       52.60     14.58 o 
   2   9  21      192.37      200.23     14.84 o 
   3   9  21       25.92       32.87      7.41 o 
   4   9  21      176.78      164.03      9.55 o 
  -3  10  21       60.90       64.09     10.20 o 
  -2  10  21      235.31      240.81     16.23 o 
  -1  10  21      202.54      195.12     15.46 o 
   0  10  21      272.38      326.06     28.09 o 
   1  10  21      194.01      193.54     15.56 o 
   2  10  21      236.50      222.94     13.38 o 
   3  10  21       64.66       48.41     10.54 o 
  -1  11  21      507.25      559.19     28.83 o 
   0  11  21       77.52       71.24      8.75 o 
   1  11  21      531.82      584.87     19.98 o 
   0   0  22       28.68       26.65     16.12 o 
   1   0  22      285.46      307.21     33.01 o 
   2   0  22      107.64      101.17     15.84 o 
   3   0  22      419.19      418.55     25.29 o 
   4   0  22      209.62      195.64     15.35 o 
   5   0  22      394.84      380.94     15.69 o 
   6   0  22      142.63      115.08      8.79 o 
  -6   1  22      235.01      248.88     11.20 o 
  -5   1  22       11.62        7.98      6.02 o 
  -4   1  22       19.86       23.27      6.95 o 
  -3   1  22      155.83      148.00     11.71 o 
  -2   1  22        2.53       -2.01     10.71 o 
  -1   1  22      159.15      150.49     19.83 o 
   0   1  22        6.65       12.97     20.20 o 
   1   1  22      131.57      157.30     26.29 o 
   2   1  22        1.09       12.16     12.14 o 
   3   1  22      142.14      153.47     17.85 o 
   4   1  22       17.13        6.13      6.86 o 
   5   1  22       11.07        5.16      6.83 o 
   6   1  22      240.10      233.12     11.46 o 
  -6   2  22      183.74      184.80      9.33 o 
  -5   2  22      109.38       99.73      9.67 o 
  -4   2  22       29.62       25.63      7.64 o 
  -3   2  22      149.40      115.39     14.22 o 
  -2   2  22      320.54      282.18     27.56 o 
  -1   2  22       81.75       66.23      9.89 o 
   0   2  22      145.81      128.24     16.07 o 
   1   2  22       81.34       68.54     12.35 o 
   2   2  22      305.39      272.75     20.88 o 
   3   2  22      176.79      184.80     19.00 o 
   4   2  22       29.12       41.24     20.25 o 
   5   2  22      140.02      144.23     10.77 o 
   6   2  22      188.15      194.73     13.95 o 
  -6   3  22      152.27      153.45      8.51 o 
  -5   3  22       46.76       38.10      7.55 o 
  -4   3  22      147.91      165.15     24.76 o 
  -3   3  22       20.78       20.64     16.81 o 
  -2   3  22      269.41      278.85     20.24 o 
  -1   3  22      280.52      275.49     20.29 o 
   0   3  22       66.14       81.35     13.62 o 
   1   3  22      275.30      250.04     20.39 o 
   2   3  22      270.15      295.84     21.44 o 
   3   3  22       20.61       16.00      8.93 o 
   4   3  22      141.35      162.25     17.17 o 
   5   3  22       46.11       51.70     11.81 o 
   6   3  22      177.41      165.58     14.23 o 
  -6   4  22       38.60       34.26      7.93 o 
  -5   4  22      622.17      599.54     36.47 o 
  -4   4  22      268.31      272.10     29.38 o 
  -3   4  22      555.91      607.70     26.61 o 
  -2   4  22      233.75      249.62     19.44 o 
  -1   4  22       24.15       18.18      9.91 o 
   0   4  22      324.25      302.66     21.39 o 
   1   4  22       26.82       23.65     13.66 o 
   2   4  22      242.52      247.21     19.51 o 
   3   4  22      595.64      678.66     24.46 o 
   4   4  22      269.91      296.27     16.34 o 
   5   4  22      604.66      577.09     24.06 o 
   6   4  22       35.60       39.51      8.01 o 
  -5   5  22      150.57      142.73     18.26 o 
  -4   5  22      252.98      282.71     17.50 o 
  -3   5  22       78.76       87.87     21.47 o 
  -2   5  22      673.41      678.60     29.50 o 
  -1   5  22      362.00      386.03     30.39 o 
   0   5  22       52.81       62.23      9.17 o 
   1   5  22      374.12      396.41     23.35 o 
   2   5  22      655.14      683.05     29.67 o 
   3   5  22       87.99      118.52     11.95 o 
   4   5  22      270.84      293.19     23.24 o 
   5   5  22      146.64      138.50     12.72 o 
  -5   6  22       57.80       42.79     14.06 o 
  -4   6  22      162.86      152.29     28.66 o 
  -3   6  22       11.66        5.25      9.89 o 
  -2   6  22      391.93      455.70     32.91 o 
  -1   6  22       12.80        4.70     13.14 o 
   0   6  22      188.31      200.80     15.55 o 
   1   6  22       12.98       13.15     12.70 o 
   2   6  22      423.05      477.66     20.25 o 
   3   6  22       12.63        9.37      7.90 o 
   4   6  22      170.73      165.95     11.86 o 
   5   6  22       60.88       55.13      8.94 o 
  -4   7  22      105.16      109.51     11.75 o 
  -3   7  22       45.60       52.58     11.12 o 
  -2   7  22       61.72       56.23     11.59 o 
  -1   7  22      142.04      170.15     22.32 o 
   0   7  22      262.17      232.40     20.38 o 
   1   7  22      155.77      148.85     19.07 o 
   2   7  22       50.42       45.36     10.63 o 
   3   7  22       37.63       32.52      7.97 o 
   4   7  22      124.78      123.31      9.75 o 
  -4   8  22      234.19      253.96     14.68 o 
  -3   8  22      477.43      496.66     28.19 o 
  -2   8  22      141.67      129.99     13.75 o 
  -1   8  22       64.75       69.41     11.74 o 
   0   8  22       12.28        1.63      8.75 o 
   1   8  22       60.18       69.62     14.73 o 
   2   8  22      150.15      130.44     12.28 o 
   3   8  22      443.25      471.11     19.53 o 
   4   8  22      240.16      231.45     17.31 o 
  -3   9  22      180.46      175.17     12.80 o 
  -2   9  22      292.82      326.26     17.53 o 
  -1   9  22      104.72      106.03     11.72 o 
   0   9  22        5.59       -6.09      9.99 o 
   1   9  22      105.81      112.63     10.72 o 
   2   9  22      319.99      312.56     15.43 o 
   3   9  22      172.41      140.42      8.75 o 
  -1  10  22        5.75       15.22     10.68 o 
   0  10  22        2.35       10.29      6.40 o 
   1  10  22        5.74       14.05      6.68 o 
   1   0  23      608.31      620.85     28.28 o 
   2   0  23      208.39      161.32     19.47 o 
   3   0  23        1.12       14.01     13.61 o 
   4   0  23      434.85      420.49     23.12 o 
   5   0  23       11.52        8.30      8.14 o 
  -5   1  23        8.44       11.84      7.64 o 
  -4   1  23      209.99      214.03     18.33 o 
  -3   1  23       77.18       68.56     12.23 o 
  -2   1  23       38.14       44.86     11.54 o 
  -1   1  23        4.39      -10.93     10.93 o 
   0   1  23      125.65      167.38     16.40 o 
   1   1  23        4.05       -5.10     13.78 o 
   2   1  23       43.18       47.72     12.75 o 
   3   1  23       62.98       60.76     12.42 o 
   4   1  23      219.40      202.07     17.77 o 
   5   1  23       10.06        5.83      8.29 o 
  -5   2  23      101.03       98.09     16.35 o 
  -4   2  23       14.63       17.67     13.62 o 
  -3   2  23       22.35       32.45     17.19 o 
  -2   2  23      381.93      438.94     35.26 o 
  -1   2  23      452.05      562.20     39.15 o 
   0   2  23      186.89      223.75     18.62 o 
   1   2  23      422.21      506.72     37.81 o 
   2   2  23      391.98      422.83     24.67 o 
   3   2  23       29.79       13.02     10.76 o 
   4   2  23       19.70       12.37      9.56 o 
   5   2  23       95.51       99.55     11.17 o 
  -5   3  23      312.17      345.12     26.13 o 
  -4   3  23       14.40       10.69     12.03 o 
  -3   3  23      170.98      122.41     20.76 o 
  -2   3  23       84.21       79.31     20.10 o 
  -1   3  23      112.24       88.31     12.35 o 
   0   3  23       45.59       61.74     10.89 o 
   1   3  23      109.51      104.47     21.82 o 
   2   3  23      108.62      106.26     15.07 o 
   3   3  23      166.45      142.87     23.07 o 
   4   3  23       16.34       10.87      9.48 o 
   5   3  23      313.07      320.32     16.90 o 
  -5   4  23      110.66      123.95     16.83 o 
  -4   4  23      836.62      843.69     42.11 o 
  -3   4  23       36.39       32.38     15.60 o 
  -2   4  23      535.31      565.86     24.42 o 
  -1   4  23      587.94      545.69     24.28 o 
   0   4  23        5.37       -7.38      9.08 o 
   1   4  23      586.47      570.35     31.54 o 
   2   4  23      567.38      613.68     21.44 o 
   3   4  23       44.97       41.42     11.11 o 
   4   4  23      844.46      830.88     28.28 o 
   5   4  23      113.26      122.65     11.26 o 
  -4   5  23       43.93       49.17     14.57 o 
  -3   5  23        4.58        5.97      7.91 o 
  -2   5  23       28.30       20.23      8.88 o 
  -1   5  23       56.90       66.31     10.59 o 
   0   5  23       40.00       34.41      9.62 o 
   1   5  23       61.37       65.01     10.88 o 
   2   5  23       30.27       26.73      7.91 o 
   3   5  23       12.05       13.44     10.13 o 
   4   5  23       48.39       48.13      9.71 o 
  -4   6  23      464.61      475.85     29.56 o 
  -3   6  23      250.00      268.12     16.00 o 
  -2   6  23      103.03      103.09     12.36 o 
  -1   6  23       27.75       23.47      6.91 o 
   0   6  23       12.83       28.62     13.73 o 
   1   6  23       26.73       37.22      8.84 o 
   2   6  23      102.36      110.36      9.94 o 
   3   6  23      259.39      279.70     13.61 o 
   4   6  23      468.05      411.40     18.03 o 
  -3   7  23      455.70      418.77     18.00 o 
  -2   7  23      461.30      460.93     20.27 o 
  -1   7  23        7.14       13.63      5.96 o 
   0   7  23      758.79      825.24     38.10 o 
   1   7  23        9.99       19.70      6.58 o 
   2   7  23      460.60      450.22     16.11 o 
   3   7  23      460.12      422.35     14.79 o 
  -2   8  23      130.05      110.93     10.63 o 
  -1   8  23       46.32       59.45     13.17 o 
   0   8  23      329.16      284.04     38.88 o 
   1   8  23       54.26       43.71      6.39 o 
   2   8  23      130.48      121.13      8.49 o 
   0   0  24     1587.24     1486.24     68.58 o 
   1   0  24        2.16        8.47      8.20 o 
   2   0  24        6.60       19.23      9.39 o 
   3   0  24      374.25      376.32     26.65 o 
   4   0  24      177.47      215.49     13.85 o 
  -4   1  24       53.80       54.52     19.84 o 
  -3   1  24       35.68       40.84      8.96 o 
  -2   1  24      255.55      245.37     16.05 o 
  -1   1  24       39.15       46.53      9.25 o 
   0   1  24       23.70       16.93      8.69 o 
   1   1  24       32.80       28.45      9.66 o 
   2   1  24      268.13      276.48     17.79 o 
   3   1  24       40.68       45.65      9.89 o 
   4   1  24       48.72       47.65      8.90 o 
  -4   2  24      130.81      126.06     17.67 o 
  -3   2  24      291.06      300.96     26.52 o 
  -2   2  24      395.90      355.74     29.22 o 
  -1   2  24       55.55       69.62     15.25 o 
   0   2  24       55.52       48.60      9.26 o 
   1   2  24       52.96       65.06     11.19 o 
   2   2  24      412.92      408.68     36.29 o 
   3   2  24      280.33      282.35     17.57 o 
   4   2  24      146.08      151.83     12.79 o 
  -4   3  24      423.37      433.68     27.67 o 
  -3   3  24      297.17      285.49     25.73 o 
  -2   3  24       58.18       84.64     16.59 o 
  -1   3  24       20.85       24.77     12.75 o 
   0   3  24       38.69       51.71     13.38 o 
   1   3  24       22.89       28.97      9.62 o 
   2   3  24       49.56       69.59     11.39 o 
   3   3  24      278.89      268.50     16.74 o 
   4   3  24      400.95      389.50     17.88 o 
  -3   4  24       19.54       28.32     12.54 o 
  -2   4  24      129.39      135.33     19.29 o 
  -1   4  24       74.65       57.35      9.45 o 
   0   4  24       61.33       48.15     12.98 o 
   1   4  24       64.40       66.39     11.28 o 
   2   4  24      149.59      141.19     13.70 o 
   3   4  24       27.46       40.67      9.33 o 
  -3   5  24       60.44       48.60     11.90 o 
  -2   5  24      251.74      228.05     13.70 o 
  -1   5  24      608.76      584.38     32.24 o 
   0   5  24       48.96       48.06     11.04 o 
   1   5  24      608.37      598.17     23.37 o 
   2   5  24      260.52      248.41     15.97 o 
   3   5  24       63.75       59.38     16.18 o 
  -2   6  24      118.77      126.84     10.70 o 
  -1   6  24       73.87       67.57      8.86 o 
   0   6  24      394.47      393.74     24.62 o 
   1   6  24       62.46       67.52      9.94 o 
   2   6  24      130.64      133.85     11.59 o 
   0   7  24       48.65       31.22      7.95 o 
   1   0  25        1.58        5.41      6.67 o 
   2   0  25      664.44      606.54     67.76 o 
   3   0  25       38.30       32.10     10.98 o 
  -3   1  25       47.58       52.73     12.22 o 
  -2   1  25      182.66      178.02     18.67 o 
  -1   1  25       32.92       23.03     15.38 o 
   0   1  25      191.99      197.14     18.06 o 
   1   1  25       33.91       34.24      8.12 o 
   2   1  25      175.26      158.98     21.72 o 
   3   1  25       47.51       50.00      8.14 o 
  -2   2  25       26.22       17.73      9.97 o 
  -1   2  25       64.62       62.40     12.69 o 
   0   2  25      104.19      108.66     13.27 o 
   1   2  25       79.49       75.13      9.87 o 
   2   2  25       32.29       51.77      9.16 o 
  -2   3  25       70.62       86.18     13.74 o 
  -1   3  25       66.96       59.19     11.60 o 
   0   3  25      250.96      229.43     19.94 o 
   1   3  25       76.10       47.54      9.03 o 
   2   3  25       76.93       84.28      9.79 o 
   0   4  25       23.52       11.62     10.67 o 
   1   4  25       93.92       74.16      8.76 o 
                                                 
